# Supplementary material for: Divergent trends in functional and phylogenetic structure in reptile communities across Africa
Source: Nat Commun. 2018 Nov 8;9:4697. doi: 10.1038/s41467-018-07107-y (PMC6224532; doi:10.1038/s41467-018-07107-y)
Supplement: Supplementary file 4 — Supplementary Data 2 [file 41467_2018_7107_MOESM4_ESM.xlsx]

## Sheet: Supplementary Data 2
Manually added species
Acanthocercus annectens
Acanthocercus cyanogaster
Acanthocercus phillipsii
Acanthodactylus boueti
Acanthodactylus dumerilii
Acanthodactylus guineensis
Acanthodactylus senegalensis
Acanthodactylus taghitensis
Acontias aurantiacus
Acontias cregoi
Acontias occidentalis
Acontias richardi
Afroablepharus maculicollis
Afroablepharus seydeli
Afroedura africana
Afroedura haackei
Afroedura langi
Afroedura loveridgei
Afroedura marleyi
Afroedura transvaalica
Afrotyphlops gierrai
Afrotyphlops liberiensis
Afrotyphlops manni
Afrotyphlops mucruso
Afrotyphlops schmidti
Afrotyphlops steinhausi
Agama africana
Agama boensis
Agama hartmanni
Agama kirkii
Agama knobeli
Agama mossambica
Agama parafricana
Agama sylvana
Amblyodipsas concolor
Amblyodipsas katangensis
Amblyodipsas microphthalma
Amblyodipsas rodhaini
Amblyodipsas unicolor
Amblyodipsas ventrimaculata
Aparallactus jacksoni
Aparallactus lineatus
Aparallactus lunulatus
Aparallactus moeruensis
Aparallactus niger
Aparallactus turneri
Aspidelaps lubricus
Atheris broadleyi
Atheris hirsuta
Atheris katangensis
Atheris rungweensis
Atractaspis aterrima
Atractaspis congica
Atractaspis dahomeyensis
Atractaspis magrettii
Atractaspis reticulata
Atractaspis scorteccii
Atractaspis watsoni
Bitis rhinoceros
Bitis schneideri
Boaedon capensis
Boaedon maculatus
Boaedon upembae
Buhoma vauerocegae
Causus bilineatus
Causus lichtensteinii
Causus maculatus
Chalcides bottegi
Chalcides ebneri
Chalcides pulchellus
Chalcides ragazzii
Chalcides thierryi
Chamaeleo anchietae
Chamaesaura macrolepis
Chamaesaura miopropus
Chilorhinophis gerardi
Chirindia langi
Chondrodactylus pulitzerae
Cnemaspis elgonensis
Cnemaspis koehleri
Cnemaspis occidentalis
Cnemaspis quattuorseriata
Cnemaspis spinicollis
Cophoscincopus durus
Cophoscincopus greeri
Cophoscincopus senegalensis
Cophoscincopus simulans
Crotaphopeltis barotseensis
Crotaphopeltis hippocrepis
Crotaphopeltis hotamboeia
Cynisca leonina
Cynisca liberiensis
Cynisca oligopholis
Cynisca rouxae
Dalophia longicauda
Dalophia pistillum
Dasypeltis inornata
Dasypeltis medici
Dasypeltis palmarum
Dendroaspis jamesoni
Dendroaspis viridis
Dipsadoboa aulica
Dipsadoboa brevirostris
Dipsadoboa duchesnii
Dipsadoboa flavida
Dipsadoboa shrevei
Dipsadoboa underwoodi
Dipsadoboa viridis
Dipsadoboa weileri
Dipsadoboa werneri
Duberria shirana
Eirenis africanus
Elapsoidea boulengeri
Elapsoidea guentherii
Elapsoidea laticincta
Elapsoidea loveridgei
Epictia alfredschmidti
Eryx muelleri
Eryx somalicus
Feylinia elegans
Feylinia macrolepis
Gerrhosaurus auritus
Gerrhosaurus bulsi
Goggia gemmula
Goggia hexapora
Gonionotophis crossi
Gonionotophis grantii
Gonionotophis guirali
Gonionotophis klingi
Gonionotophis vernayi
Grayia caesar
Heliobolus nitidus
Hemidactylus albituberculatus
Hemidactylus ansorgii
Hemidactylus curlei
Hemidactylus echinus
Hemidactylus isolepis
Hemidactylus ituriensis
Hemidactylus kamdemtohami
Hemidactylus kundaensis
Hemidactylus kyaboboensis
Hemidactylus laticaudatus
Hemidactylus matschiei
Hemidactylus muriceus
Hemidactylus ophiolepis
Hemidactylus richardsonii
Hemidactylus ruspolii
Hemidactylus sinaitus
Hemidactylus smithi
Hemidactylus squamulatus
Hemidactylus tasmani
Hemirhagerrhis nototaenia
Heremites septemtaeniatus
Hydraethiops laevis
Hydraethiops melanogaster
Hypoptophis wilsoni
Ichnotropis bivittata
Ichnotropis grandiceps
Latastia boscai
Latastia doriai
Latastia johnstonii
Lepidothyris hinkeli
Lepidothyris striatus
Leptosiaphos aloysiisabaudiae
Leptosiaphos blochmanni
Leptosiaphos dewittei
Leptosiaphos ianthinoxantha
Leptosiaphos luberoensis
Leptosiaphos meleagris
Leptosiaphos pauliani
Leptosiaphos rhomboidalis
Leptotyphlops emini
Leptotyphlops incognitus
Leptotyphlops kafubi
Leptotyphlops nursii
Letheobia acutirostrata
Letheobia crossii
Letheobia debilis
Letheobia gracilis
Letheobia kibarae
Letheobia lumbriciformis
Letheobia rufescens
Letheobia sudanensis
Limnophis bangweolicus
Limnophis bicolor
Lycodonomorphus leleupi
Lycodonomorphus obscuriventris
Lycophidion acutirostre
Lycophidion albomaculatum
Lycophidion depressirostre
Lycophidion irroratum
Lycophidion meleagre
Lycophidion multimaculatum
Lycophidion nanum
Lycophidion semicinctum
Lycophidion taylori
Lycophidion variegatum
Lygodactylus angolensis
Lygodactylus bernardi
Lygodactylus conradti
Lygodactylus fischeri
Lygodactylus grotei
Lygodactylus nigropunctatus
Lygodactylus ocellatus
Lygodactylus rex
Lygodactylus scheffleri
Lygodactylus somalicus
Lygosoma pembanum
Macroprotodon brevis
Malpolon insignitus
Matobosaurus maltzahni
Meizodon coronatus
Meizodon regularis
Meizodon semiornatus
Mesalina martini
Mesalina pasteuri
Micrelaps vaillanti
Mochlus guineensis
Monopeltis adercae
Monopeltis anchietae
Monopeltis infuscata
Monopeltis jugularis
Monopeltis leonhardi
Monopeltis remaclei
Monopeltis rhodesiana
Monopeltis scalper
Monopeltis sphenorhynchus
Monopeltis welwitschii
Myriopholis albiventer
Myriopholis cairi
Myriopholis narirostris
Naja anchietae
Naja crawshayi
Naja nigricincta
Naja senegalensis
Namibiana labialis
Natriciteres bipostocularis
Natriciteres fuliginoides
Natriciteres sylvatica
Natriciteres variegata
Nucras boulengeri
Nucras caesicaudata
Nucras holubi
Nucras intertexta
Nucras livida
Nucras ornata
Nucras taeniolata
Ophisops elbaensis
Pachydactylus katanganus
Panaspis nimbaensis
Philochortus hardeggeri
Philochortus intermedius
Philochortus phillipsi
Philothamnus battersbyi
Philothamnus bequaerti
Philothamnus dorsalis
Philothamnus heterolepidotus
Philothamnus hughesi
Philothamnus irregularis
Philothamnus macrops
Philothamnus ornatus
Philothamnus pobeguini
Philothamnus punctatus
Philothamnus ruandae
Platyceps brevis
Platyceps taylori
Platyceps tessellata
Platysaurus guttatus
Platysaurus maculatus
Platysaurus relictus
Poecilopholis cameronensis
Polemon barthii
Polemon bocourti
Polemon christyi
Polemon gabonensis
Polemon gracilis
Polemon neuwiedi
Polemon robustus
Pristurus adrarensis
Proscelotes arnoldi
Prosymna ambigua
Prosymna angolensis
Prosymna bivittata
Prosymna frontalis
Prosymna lineata
Prosymna somalica
Prosymna stuhlmanni
Prosymna sundevalli
Psammodromus microdactylus
Psammophis aegyptius
Psammophis brevirostris
Psammophis elegans
Psammophis namibensis
Psammophis trinasalis
Psammophis zambiensis
Psammophylax togoensis
Pseuderemias brenneri
Pseuderemias mucronata
Pseuderemias striatus
Pseudoboodon gascae
Pseudohaje goldii
Pseudohaje nigra
Ptenopus garrulus
Python anchietae
Python natalensis
Rhamnophis aethiopissa
Rhamnophis batesii
Rhamphiophis rostratus
Rhampholeon gorongosae
Rhinoleptus koniagui
Rhinotyphlops schinzi
Rhinotyphlops unitaeniatus
Rhoptropus diporus
Saurodactylus brosseti
Scaphiophis raffreyi
Scelotes bidigittatus
Scelotes capensis
Scelotes fitzsimonsi
Scelotes limpopoensis
Scelotes mossambicus
Scincus albifasciatus
Sepsina alberti
Sepsina tetradactyla
Smaug depressus
Smaug mossambicus
Smaug vandami
Spalerosophis dolichospilus
Stenodactylus mauritanicus
Tarentola fascicularis
Tarentola parvicarinata
Telescopus beetzi
Telescopus dhara
Telescopus obtusus
Telescopus semiannulatus
Telescopus tripolitanus
Tetradactylus ellenbergeri
Thelotornis kirtlandii
Thelotornis mossambicanus
Thelotornis usambaricus
Thrasops flavigularis
Thrasops occidentalis
Toxicodryas blandingii
Trachylepis albilabris
Trachylepis bayonii
Trachylepis binotata
Trachylepis boulengeri
Trachylepis brauni
Trachylepis buettneri
Trachylepis depressa
Trachylepis ivensii
Trachylepis lacertiformis
Trachylepis laevis
Trachylepis megalura
Trachylepis mekuana
Trachylepis mlanjensis
Trachylepis planifrons
Trachylepis polytropis
Trachylepis pulcherrima
Trachylepis punctatissima
Trachylepis punctulata
Trapelus boehmei
Trapelus tournevillei
Tricheilostoma sundewalli
Trioceros camerunensis
Trioceros ituriensis
Trioceros laterispinis
Trioceros serratus
Tropidosaura montana
Tropiocolotes algericus
Tropiocolotes bisharicus
Tropiocolotes somalicus
Tropiocolotes steudneri
Typhlacontias kataviensis
Typhlacontias rohani
Typhlops coecatus
Urocotyledon wolterstorffi
Uromastyx nigriventris
Vhembelacerta rupicola
Xenocalamus bicolor
Xenocalamus mechowii
Xenocalamus michellii
Xerotyphlops etheridgei
Zygaspis kafuensis
Zygaspis nigra
Zygaspis quadrifrons
Zygaspis violacea
