# Supplementary material for: Divergent trends in functional and phylogenetic structure in reptile communities across Africa
Source: Nat Commun. 2018 Nov 8;9:4697. doi: 10.1038/s41467-018-07107-y (PMC6224532; doi:10.1038/s41467-018-07107-y)
Supplement: Supplementary file 5 — Supplementary Data 3 [file 41467_2018_7107_MOESM5_ESM.xlsx]

## Sheet: Supplementary Data 3A
Locality data + Structure of localities (tested against continental species pool)
Locality	Lon	Lat	Biome_name	bio1	bio4	bio12	bio14	bio15	ntaxa_squamates	NRI_squamates	p_NRI_squamates	NTI_squamates	p_NTI_squamates	trait_NRI_squamates	p_trait_NRI_squamates	trait_NTI_squamates	p_trait_NTI_squamates	ntaxa_WOM	NRI_WOM	p_NRI_WOM	NTI_WOM	p_NTI_WOM	trait_NRI_WOM	p_trait_NRI_WOM	trait_NTI_WOM	p_trait_NTI_WOM	ntaxa_WOF	NRI_WOF	p_NRI_WOF	NTI_WOF	p_NTI_WOF	trait_NRI_WOF	p_trait_NRI_WOF	trait_NTI_WOF	p_trait_NTI	ntaxa_DIS	NRI_DIS	p_NRI_DIS	NTI_DIS	p_NTI_DIS	trait_NRI_DIS	p_trait_NRI_DIS	trait_NTI_DIS	p_trait_NTI_DIS	ntaxa_lizards	NRI_lizards	p_NRI_lizards	NTI_lizards	p_NTI_lizards
Northern Marokko	-4.10955	33.7671	MFWS	103.152	6420.91	473.072	10.3876	40.9216	50	-0.238725	0.542092	1.31808	0.0919816	5.9381	0.00019996	0.452034	0.40052	42	0.550587	0.25015	1.1176	0.131374	3.92219	0.00059988	-0.34463	0.657269	48	-0.4474	0.627075	1.11142	0.130174	5.62323	0.00019996	0.364097	0.457109	44	0.633702	0.229354	1.55339	0.0593881	5.48869	0.00019996	0.654324	0.257548	35	2.58355	0.0205959	0.246104	0.417916
Marokko	-5.62566	32.3677	MFWS	133.357	6625.37	508.649	6.15926	52.8388	34	-0.566231	0.676665	0.616241	0.275545	2.0922	0.0295941	-0.751728	0.771046	33	-0.161459	0.491102	0.00791685	0.5025	1.71021	0.0555889	-0.340695	0.640672	31	-0.62143	0.69886	1.03237	0.152769	2.4274	0.0183963	-0.642326	0.739852	31	0.0184983	0.414717	0.410236	0.342731	1.31745	0.104179	1.08243	0.0891822	25	2.1234	0.0371926	1.02625	0.15057
Southern Tunisia	10.0667	32.2	DXS	199.19	6956.89	67.53	0	68.86	43	-0.62613	0.706859	1.64153	0.0493901	4.36123	0.00059988	-3.54894	0.9986	41	-0.0965945	0.470106	0.653968	0.261948	3.47758	0.00179964	-2.82682	0.997201	43	-0.895362	0.823835	0.89974	0.188362	3.54475	0.00179964	-3.41019	0.9976	35	0.264454	0.330934	1.10398	0.132174	5.04498	0.00019996	-4.33725	1	30	1.21412	0.118976	1.60422	0.0495901
El Alamein	28.95	30.8167	DXS	194	4694.24	104.1	0	112.14	13	-0.910326	0.842631	0.997592	0.161768	1.76853	0.0531894	0.200374	0.44911	12	-0.484316	0.626275	0.351129	0.370726	1.46466	0.0859828	0.499356	0.330334	13	-1.02335	0.887223	0.611195	0.281144	1.42383	0.0887822	0.0640132	0.506899	10	-0.58315	0.687063	-1.04528	0.847231	2.49257	0.019996	0.179726	0.472505	9	-0.863824	0.823035	0.37027	0.35093
Libya	17.3991	29.1426	DXS	201.009	5437.51	24	0	58	23	-0.934001	0.838232	1.69914	0.045191	1.15648	0.128774	0.0145532	0.54889	21	-0.910917	0.832633	0.833001	0.212957	0.989705	0.155169	0.281539	0.415517	23	-1.12489	0.913017	1.19387	0.116777	0.726775	0.223755	-0.0637965	0.580684	18	0.0650343	0.386723	0.409519	0.34813	1.56052	0.0787842	-0.306773	0.673065	17	0.0519023	0.40052	0.788441	0.222156
Southern Lybia	14.2601	27.0896	DXS	228	7093.92	9	0	60	18	-1.06965	0.894621	0.557813	0.289542	1.7251	0.0573885	-1.08762	0.840632	18	-0.924368	0.844031	0.334724	0.371526	1.52637	0.0757848	-0.797265	0.776645	18	-1.21505	0.946611	0.00957592	0.5011	1.30716	0.106579	-1.13366	0.845031	15	-0.52105	0.64847	0.0863564	0.474705	1.91993	0.0419916	-0.116991	0.596681	13	-0.725678	0.764847	-0.207147	0.575485
Fezzan Province	12.5843	26.4065	DXS	224.268	7225.59	10	0	69	14	-1.19958	0.952809	0.750264	0.229354	0.593454	0.255949	-1.02702	0.832234	14	-1.13432	0.927814	0.584212	0.285743	0.506425	0.265147	-0.830307	0.785243	14	-1.33122	0.978004	0.319389	0.375725	0.332704	0.330334	-1.12928	0.85023	11	-1.02086	0.902619	0.292644	0.382723	0.936463	0.167766	0.0787729	0.520296	12	-0.779226	0.775045	0.719162	0.243551
Western Sahara	-13.3344	24.7902	DXS	225	4008.17	35.5246	0	69.0811	41	-0.563892	0.679264	1.61703	0.0479904	4.22102	0.00039992	1.25617	0.0435913	36	0.0292887	0.419516	1.63666	0.0485903	2.76394	0.00859828	1.0398	0.163967	41	-0.787336	0.775245	0.92156	0.176965	3.4524	0.00279944	1.11821	0.064787	33	-0.114131	0.473905	1.40773	0.0787842	4.75697	0.00019996	1.57268	0.0059988	27	0.108443	0.383523	0.810894	0.209358
Wadi El Gemal	35.1	24.6667	DXS	254.75	4266.45	7	0	111	10	-0.582373	0.678664	1.13914	0.135373	0.793586	0.195961	0.987969	0.189362	8	-0.511756	0.646671	0.579471	0.289342	0.680871	0.222356	1.05054	0.171966	10	-0.65976	0.735853	0.855114	0.204959	0.563406	0.260748	0.889682	0.230754	9	-0.574218	0.676665	1.38679	0.0861828	0.331711	0.331534	1.28382	0.0843831	8	0.434153	0.260748	1.2675	0.109378
Gebel Elba	36.35	22.1833	DXS	216.08	4079.74	46.6899	0	94.3802	32	-0.36365	0.588682	-1.22805	0.884423	1.54952	0.0727854	-0.602958	0.735053	23	-0.0171609	0.416917	-0.265092	0.615677	1.50383	0.0741852	0.132164	0.472306	31	-0.529592	0.661268	-1.47231	0.924815	1.41011	0.0865827	0.131875	0.54869	28	-0.0943247	0.465107	-0.593232	0.723055	1.0442	0.145571	-2.18483	0.959608	21	1.58446	0.0707858	-1.38797	0.912018
Gebel Uweinat	25	21.8333	DXS	228.75	5940.75	3.74999	0	61.25	12	-0.366178	0.569286	1.97028	0.0265947	2.74719	0.0125975	-0.245205	0.591682	9	-0.465649	0.618876	1.45923	0.0781844	1.67884	0.060188	-0.158009	0.561088	12	-0.489627	0.637872	1.70995	0.0413917	2.38624	0.0209958	-0.360949	0.634073	10	-0.199818	0.487702	2.03551	0.0169966	2.98896	0.0105979	0.393508	0.392521	8	0.412412	0.279344	1.96552	0.0259948
Mauritania	-10.2121	20.7717	DXS	278	5711.59	46.5785	0	118.421	71	0.0901201	0.420916	2.73738	0.00219956	3.03818	0.00319936	-0.340823	0.730254	57	0.957811	0.166567	3.20853	0.0009998	2.54907	0.0115977	-0.0114884	0.580484	67	-0.207797	0.529494	3.29816	0.00059988	3.07695	0.00259948	-0.457126	0.769046	56	0.661431	0.224355	2.79463	0.00179964	3.81189	0.00079984	-0.00509442	0.590882	40	-0.0212826	0.436513	3.27893	0.00019996
Kamanjab	14.8426	19.6273	DXS	259	5965.53	22	0	196	85	0.415919	0.303339	2.30501	0.00779844	1.97142	0.0311938	-1.21143	0.896221	62	0.348764	0.320936	2.49443	0.00719856	1.65464	0.0581884	-0.0403711	0.596081	79	0.312134	0.344531	2.60163	0.00259948	2.28881	0.0155969	-0.678649	0.823435	67	1.46012	0.084983	2.88259	0.00159968	2.79914	0.00659868	-1.09003	0.90122	48	2.08829	0.0341932	1.94675	0.0215957
Red Sea Hills	36.5038	18.9205	TGSS	245.38	4140.1	97.5857	0	122.045	31	-1.28208	0.946411	-0.855479	0.80224	0.335606	0.342332	-1.82594	0.940412	25	-1.15739	0.924215	-1.7672	0.957409	0.281201	0.357528	-1.55912	0.927015	31	-1.4941	0.981004	-1.70594	0.954209	-0.0726778	0.505499	-1.76514	0.931614	25	-1.1069	0.917417	-0.0457179	0.518096	0.303077	0.341732	-3.08812	0.991602	23	-0.454024	0.626675	-1.55228	0.936013
Southern Niger	11.3086	16.5458	DXS	273	4466.59	45.4014	0	179.409	23	-1.41774	0.980204	1.6737	0.044791	0.844043	0.189362	-1.96222	0.964207	20	-1.25754	0.956809	1.72452	0.0415917	0.205532	0.382523	-1.51703	0.926615	23	-1.57729	0.995001	1.15088	0.128774	0.44709	0.296741	-1.93793	0.960608	19	-0.697993	0.739852	0.878799	0.196361	1.28175	0.111378	-0.217958	0.640872	18	-1.17339	0.930014	0.99263	0.163367
Eritrea	38.334	15.7799	TGSS	237.019	1764.12	414.789	2.34727	124.959	79	0.225568	0.377325	1.76608	0.0365927	0.357048	0.335533	-0.545291	0.788242	57	1.10516	0.137972	0.585688	0.285143	-0.894511	0.812038	-0.115704	0.609078	75	-0.0610033	0.484303	1.75395	0.0383923	0.325351	0.35033	-0.51199	0.786043	58	0.173301	0.374325	0.999121	0.157768	1.27369	0.104579	0.440412	0.34993	44	-0.529076	0.674065	2.00862	0.0155969
South Eastern Senegal	-12.3358	12.8977	TGSS	283.492	2350.21	1077.36	0	122	38	2.63584	0.0163967	1.50944	0.0639872	0.453215	0.303939	-2.05748	0.955609	28	1.93282	0.05019	1.31539	0.0937812	-0.0489742	0.481904	-1.55337	0.932014	35	2.37421	0.0257948	1.13317	0.128574	0.615594	0.25095	-1.65007	0.916017	28	3.15398	0.0115977	2.83181	0.0009998	1.49561	0.0807838	-1.04927	0.85083	15	0.0761587	0.382523	1.65816	0.0493901
W NP	3.03411	12.0409	TGSS	287.52	2468.05	721.722	0	119.201	72	4.95503	0.00039992	3.5367	0.00019996	-0.0948879	0.515097	-1.47543	0.909818	52	2.66319	0.0159968	2.96482	0.0009998	-1.12803	0.875825	-0.605793	0.730854	66	4.96605	0.00059988	3.7424	0.00019996	0.417465	0.322735	-2.29434	0.955809	47	4.75359	0.00079984	2.48193	0.00619876	1.81248	0.044791	1.20602	0.0539892	26	-1.3192	0.961408	2.24695	0.0089982
Djibouti	42.5327	11.7399	DXS	246.468	3772.38	294.272	6.44041	41.0732	75	0.0760949	0.427714	2.23224	0.0117976	1.18581	0.121176	-0.929994	0.84823	49	0.426863	0.288742	0.806136	0.214157	0.0885853	0.442312	-0.409955	0.683063	74	-0.285977	0.572685	2.00857	0.0195961	0.735499	0.224555	0.233022	0.482903	54	0.935102	0.165367	2.43848	0.00679864	3.30365	0.00239952	-1.39395	0.906819	44	-0.299652	0.570286	1.84606	0.0293941
Sangaredi	-13.7868	11.1014	TGSS	268.642	1588.06	2323.05	0	113	67	7.19403	0.00019996	5.11432	0.00019996	-2.55187	0.9988	-1.82969	0.930214	37	5.91554	0.00019996	4.21647	0.00019996	-1.65111	0.968006	0.572965	0.339932	59	7.84265	0.00019996	4.8925	0.00019996	-1.75814	0.971406	-1.35665	0.891822	44	7.68507	0.00019996	3.41476	0.00079984	-1.24729	0.904419	-1.9653	0.939412	20	-1.08721	0.904619	3.42899	0.00039992
Upper Niger National Reserve	-10.1109	10.2901	TGSS	258.624	1768.59	1524.21	1.53866	92.624	28	4.77795	0.00139972	1.06537	0.144971	-1.35576	0.935213	-1.13748	0.84763	19	1.72563	0.0661868	-0.215697	0.591882	-1.53205	0.966607	-0.896565	0.80224	27	4.50545	0.00119976	1.08716	0.135573	-1.47396	0.94921	-0.393317	0.674865	17	5.68801	0.00039992	-1.69432	0.952809	0.623698	0.242152	0.194473	0.5009	8	-1.05258	0.921816	0.759499	0.232354
Outambi & Kilimi NP	-12.0333	9.76667	TGSS	269.98	1355.2	2187.95	5	86.27	17	1.72955	0.0641872	2.88284	0.0009998	1.55957	0.0741852	-0.393526	0.655469	16	1.84841	0.0563887	2.66434	0.00219956	1.89324	0.0411918	0.503852	0.332933	17	1.57628	0.0869826	2.58927	0.0039992	1.09946	0.133973	-0.480788	0.677465	14	3.26761	0.0113977	1.97019	0.0219956	1.98805	0.0387922	1.25851	0.0705859	7	0.359605	0.296141	1.79603	0.039992
Awash NP	39.9999	9.08339	TGSS	259.501	2085.03	522.242	5	78.9988	36	2.63338	0.0173965	2.1274	0.0175965	0.423992	0.312537	-2.8175	0.992402	27	2.35644	0.0279944	0.965521	0.170366	0.637023	0.240952	-2.72861	0.997001	35	2.2971	0.0285943	2.17865	0.010198	0.338566	0.331534	-1.87299	0.941212	23	4.36668	0.00159968	0.878019	0.189962	3.83303	0.00159968	-3.15147	0.993601	15	-0.625276	0.716657	2.32448	0.00679864
Comoé NP	-3.53195	9.00599	TGSS	269.349	1390.83	1095.07	5	70.0767	62	6.41776	0.00019996	1.89863	0.0279944	-0.648561	0.727854	-0.48211	0.767646	41	4.76529	0.00139972	2.07302	0.0175965	-0.245726	0.573285	-0.386674	0.662068	57	6.49845	0.00019996	1.88492	0.024995	-0.0200848	0.483103	-0.216002	0.69806	43	7.24736	0.00019996	0.943635	0.169166	0.518061	0.284343	0.311005	0.438112	19	-0.929801	0.854429	1.37848	0.079984
Togo	1.08094	8.37002	TGSS	263.752	1336.72	1186.59	6.34539	76.2121	126	11.7842	0.00019996	3.53271	0.00019996	-0.107656	0.525095	-1.27319	0.910018	75	11.0663	0.00019996	2.95782	0.00139972	-0.129544	0.533893	0.500768	0.364727	119	11.5595	0.00019996	3.94219	0.00039992	-0.0469231	0.504099	-1.32084	0.912418	83	13.0366	0.00019996	2.66891	0.00319936	1.98191	0.0311938	1.13437	0.0923815	36	0.460561	0.269146	0.213139	0.430714
Ziama Forest	-9.34433	8.26006	TMBF	221.659	739.637	2445.85	21.2919	63	58	9.78854	0.00019996	1.50241	0.0681864	-0.295269	0.591282	-0.043977	0.624475	40	9.46159	0.00019996	0.703447	0.24775	-0.522067	0.682663	0.402043	0.408118	57	9.30099	0.00019996	1.3723	0.0809838	-0.744822	0.767447	0.372237	0.426715	38	11.8601	0.00019996	1.59209	0.0535893	1.43146	0.0867826	0.77847	0.195161	14	-0.526708	0.656469	-1.18153	0.880424
Mount Nimba	-8.41684	7.61831	TMBF	218.993	942.971	2054.77	20.997	63.1619	67	10.646	0.00019996	1.43915	0.0721856	-0.0605004	0.5017	-0.263493	0.696061	40	10.5448	0.00019996	0.308566	0.392322	-0.162238	0.535693	0.522675	0.367726	65	10.2101	0.00019996	0.725819	0.240552	-0.434334	0.644871	-0.0167759	0.622476	45	12.4342	0.00019996	2.27057	0.00859828	1.54786	0.0681864	1.21399	0.0609878	16	1.27141	0.104379	-2.2728	0.987203
Sangba	20.4119	7.5755	TGSS	257.12	1103.27	1253.39	1	84.4224	48	6.92239	0.00019996	3.20753	0.00039992	-1.49411	0.944411	-1.88364	0.937812	32	5.17116	0.00059988	3.74239	0.00019996	-1.55379	0.959608	-1.21625	0.864627	42	7.05633	0.00019996	3.1657	0.00079984	-1.46939	0.944811	-1.70787	0.919016	33	8.71087	0.00019996	3.73161	0.00039992	-0.7878	0.777844	-0.172232	0.676065	12	2.94307	0.0145971	1.5215	0.0691862
Tchabal Mbabo Mountains	12.1507	7.2854	TMBF	210.638	939.996	1628.81	2.65033	79.6586	15	-0.0735842	0.442511	0.812788	0.217956	-0.554159	0.674465	-0.785351	0.773045	14	-0.0667876	0.447111	0.472343	0.325535	-0.644711	0.720656	-0.409475	0.659068	15	-0.213073	0.5001	0.388752	0.353129	-0.787317	0.768846	-0.840529	0.785043	12	1.59952	0.0715857	2.12275	0.0203959	-0.0402865	0.473305	0.571357	0.331934	9	0.508973	0.242951	0.762611	0.228354
Togo Hills	0.555389	8.28227	TGSS	263.944	1302.22	1269.8	5	70.2745	38	0.227042	0.34753	-0.30157	0.619876	-0.413847	0.638472	-0.0686508	0.623075	29	-0.307109	0.555689	-0.369958	0.654669	-0.797156	0.778044	0.299332	0.421116	37	-0.0178059	0.446111	-0.54106	0.711258	-0.637984	0.728054	0.269233	0.507499	24	0.543647	0.238152	-2.31992	0.989802	1.45589	0.0837832	0.785538	0.221956	22	1.13019	0.127574	-0.14128	0.573485
Forêt de Lama	2.12263	6.94367	TGSS	276.214	1297.64	1046.28	3.44317	60.9176	38	4.22179	0.0019996	3.23707	0.00059988	-1.1832	0.888422	-1.3741	0.886223	28	3.01243	0.0133973	2.55704	0.00319936	-1.04755	0.860228	-0.877047	0.788442	38	3.71238	0.0029994	2.69727	0.0019996	-1.53567	0.954409	-1.35499	0.874825	24	4.32116	0.00239952	0.468452	0.317936	0.610754	0.24915	-0.630379	0.767846	14	-0.941295	0.859828	1.82594	0.0285943
Lamto	-5.03355	6.22577	TMBF	267.975	1019.03	1204.35	23.0248	53	52	5.70442	0.00019996	0.501666	0.306739	-0.978965	0.837033	-0.0330315	0.621676	31	3.6145	0.00439912	-0.635891	0.737253	-1.28568	0.914617	0.87497	0.232354	50	5.45674	0.00019996	0.817193	0.210358	-1.05001	0.856429	0.2064	0.540492	32	8.10805	0.00019996	1.20806	0.110378	1.04006	0.15197	0.78825	0.19776	17	1.68098	0.0609878	-0.779918	0.784643
Mount Oku	10.28	6.12	TMBF	199.287	990.773	2112.5	10.1964	72.5908	44	5.15737	0.00059988	4.5687	0.00019996	0.135234	0.416317	-1.26678	0.872026	31	5.49947	0.00059988	2.49511	0.0039992	-0.0904082	0.496701	-0.300256	0.622675	43	4.922	0.00059988	4.79932	0.00019996	-0.21871	0.571686	-0.387483	0.722056	31	5.76506	0.00059988	3.87113	0.00019996	0.677514	0.231954	-0.339835	0.712058	16	3.92037	0.00439912	3.74864	0.00019996
Takamanda Forest Reserve	9.29166	6.09886	TMBF	264.191	904.681	2379.35	15	70	76	7.11859	0.00019996	3.76534	0.00019996	-0.577248	0.711458	0.387658	0.40072	52	6.88446	0.00039992	2.11416	0.0167966	-0.952095	0.829634	0.861948	0.209958	73	6.75639	0.00019996	3.29396	0.00039992	-0.839711	0.80024	0.378244	0.403119	51	8.78842	0.00019996	3.55766	0.00019996	1.02796	0.152769	1.30335	0.0423915	25	0.973585	0.154169	1.32441	0.0893821
Seko	21.1013	5.8906	TGSS	246.874	877.861	1450.57	10.1171	62.8829	35	10.1948	0.00019996	1.91056	0.0275945	-0.83672	0.797241	-0.623148	0.735453	22	6.74341	0.00039992	1.2076	0.109978	-0.965066	0.841232	-0.26649	0.594881	34	10.1087	0.00019996	1.98475	0.0185963	-1.05181	0.861228	-0.858172	0.793841	22	12.1728	0.00019996	1.41082	0.0731854	0.941757	0.171166	0.475616	0.380524	5	-0.080761	0.425715	1.13912	0.134373
Mawne Forest Reserve	9.48384	5.8926	TMBF	253.639	858.247	2507.96	14.8965	69.1725	59	5.78603	0.00019996	2.23538	0.0107978	-0.184359	0.54889	0.6569	0.264747	40	4.88696	0.0009998	0.469081	0.328134	-0.845877	0.795441	0.676927	0.30054	57	5.48189	0.00019996	1.56653	0.0583883	-0.474024	0.661468	0.677822	0.254949	40	6.49281	0.00019996	3.36356	0.00039992	1.18851	0.116777	1.19326	0.0607878	20	-1.57244e-05	0.413517	-0.0283431	0.516697
Tai NP	-6.93929	5.69005	TMBF	258	885.499	1619.87	28	48.0431	55	8.1956	0.00019996	0.876384	0.187163	-0.72539	0.757049	0.114862	0.568886	36	7.13152	0.00019996	-0.851738	0.80204	-1.21519	0.891822	0.502074	0.369126	51	8.3225	0.00019996	0.598253	0.278944	-0.607179	0.720256	0.3289	0.470706	38	9.44834	0.00019996	1.42709	0.0775845	0.241075	0.382923	0.945938	0.126575	14	-0.836735	0.807239	-1.75289	0.957209
Mboki	25.9573	5.31553	TGSS	252.474	717.948	1510.95	12.4875	62	45	7.53589	0.00019996	3.03266	0.00059988	-0.975122	0.836233	-2.22966	0.963207	37	7.01594	0.00019996	2.29814	0.00759848	-1.39643	0.940212	-1.47121	0.912218	42	7.25942	0.00019996	2.13859	0.0109978	-1.05947	0.860228	-1.99723	0.946611	30	10.4445	0.00019996	3.10521	0.00059988	0.153861	0.408718	-0.997628	0.843831	11	0.764656	0.184963	1.19407	0.122376
Korup NP	9.04244	5.2924	TMBF	248.903	777.101	2801.31	26.001	62.2492	72	10.0772	0.00019996	2.7412	0.0019996	0.00637319	0.471706	0.0934661	0.560488	46	8.06721	0.00019996	1.17642	0.117177	-0.419555	0.644671	0.653746	0.309938	71	9.60534	0.00019996	2.70319	0.00219956	-0.526995	0.687063	0.532428	0.329534	46	11.423	0.00019996	3.63395	0.00039992	2.27219	0.0187962	0.553011	0.304339	19	0.947622	0.14877	-0.289033	0.616877
Mount Nlonako	9.96718	4.88676	TMBF	218.318	918.627	2509.82	12.4395	71.7821	86	10.981	0.00019996	3.94272	0.00019996	-0.724364	0.759848	0.180513	0.496101	56	7.86908	0.00019996	2.57166	0.00339932	-0.62704	0.724655	0.685791	0.295541	81	11.1466	0.00019996	2.97469	0.00079984	-0.929708	0.824035	0.0877239	0.54909	55	9.68178	0.00019996	4.52337	0.00019996	0.507928	0.287542	1.33104	0.0407918	22	0.486964	0.253549	0.458483	0.332134
Ouazona	22.4528	4.34193	TMBF	251.186	682.137	1640.35	25.2937	48.7063	42	8.85759	0.00019996	3.82104	0.00019996	-0.846169	0.795241	-0.758182	0.787243	32	7.78533	0.00019996	3.22112	0.00039992	-0.884912	0.810638	-0.737562	0.756649	38	8.79642	0.00019996	2.96373	0.00039992	-0.976906	0.837832	-1.37272	0.877425	26	9.83577	0.00019996	3.60314	0.00019996	-0.310341	0.590282	-0.0548283	0.621076	8	1.12216	0.128574	1.38568	0.0939812
Zimba	18.5187	4.3215	TMBF	257.959	741.051	1533.88	20.784	53	56	6.16865	0.00019996	2.51239	0.0059988	-1.55859	0.954009	0.0486741	0.587483	39	5.80338	0.00019996	1.45405	0.070186	-1.4295	0.942212	0.501592	0.371726	54	5.73191	0.00039992	2.99224	0.00119976	-1.77719	0.974605	0.0755171	0.595681	35	5.29704	0.00019996	1.13276	0.128174	-0.561397	0.694861	0.0119137	0.608478	19	2.61068	0.0205959	1.13401	0.125375
Mount Cameroon	9.14674	4.22129	TMBF	103.531	795.018	2523.22	48.6844	51.3535	54	2.94826	0.00839832	3.34868	0.00059988	-0.495837	0.675065	0.244242	0.511498	38	2.01872	0.0439912	2.09288	0.0145971	-0.653457	0.726855	0.539916	0.35073	52	2.66845	0.0143971	2.76111	0.00179964	-0.77281	0.772845	0.252866	0.506899	38	4.17837	0.00259948	3.90293	0.00019996	0.405858	0.316737	0.576588	0.303539	24	2.00294	0.0445911	2.01041	0.0193961
Garamba NP	29.5001	4.16673	TGSS	243.75	1015.56	1553	19	56.5015	69	7.95924	0.00019996	4.2195	0.00019996	-0.605184	0.718656	-0.11358	0.661868	51	8.54136	0.00019996	4.27098	0.00019996	0.0725892	0.44811	0.65145	0.310338	65	7.68789	0.00019996	3.33364	0.00019996	-0.800565	0.782044	-0.0525188	0.631874	42	7.11521	0.00019996	2.95101	0.00159968	1.10459	0.137373	0.913601	0.139372	20	0.402817	0.278944	1.51149	0.0627874
S.C.A.D.	18.1787	3.68479	TMBF	242.116	555.31	1687.42	28	48	49	5.56204	0.00019996	2.157	0.0141972	-0.629943	0.723455	0.476735	0.389322	37	4.74232	0.00079984	1.08225	0.138772	-0.832774	0.790242	0.506937	0.369526	47	5.3019	0.00019996	1.50563	0.0703859	-0.867729	0.80184	0.493832	0.375925	33	6.13013	0.00039992	2.06228	0.0179964	0.130555	0.418916	0.248828	0.493301	16	-0.33956	0.571286	0.249017	0.405119
Turkana	36.3942	3.24518	DXS	283.361	685.891	191.454	0	84.4747	41	0.809818	0.196161	2.06164	0.0169966	0.811191	0.209958	-1.42019	0.889422	32	0.566121	0.245151	1.96898	0.0189962	-0.0532784	0.483303	-0.82984	0.777445	40	0.517313	0.260748	2.00015	0.0209958	0.560095	0.267746	-0.567273	0.752849	30	1.46477	0.084983	1.52306	0.0635873	1.65835	0.0625875	-2.05331	0.94821	22	0.751068	0.191962	2.05528	0.0171966
Monts de Crystal	10.2086	0.785664	TMBF	240.307	902.72	2494.76	6	63	45	6.57994	0.00019996	2.28571	0.0107978	-0.747778	0.763647	0.436235	0.419916	29	4.35262	0.00179964	1.87437	0.0275945	-1.23012	0.904819	1.14275	0.134173	43	6.28594	0.00019996	1.61942	0.0469906	-0.957221	0.828834	0.425011	0.429314	29	6.26398	0.00039992	3.22048	0.00019996	0.356358	0.333333	0.532351	0.333933	13	0.15967	0.353529	0.382565	0.353929
Kibale Forest	30.3897	0.486176	TMBF	203.991	404.421	1294.56	46.7997	43.0455	46	6.37324	0.00019996	2.95891	0.00139972	0.9064	0.175765	0.504883	0.366527	34	7.93137	0.00019996	2.11248	0.0161968	0.703337	0.234153	1.39528	0.0569886	46	5.78205	0.00019996	2.43518	0.0059988	0.355513	0.342332	0.439013	0.418516	34	9.97843	0.00019996	3.07252	0.00079984	1.39607	0.0925815	0.968888	0.132573	15	0.195846	0.345131	1.55169	0.0589882
Kakamega Forest	34.8565	0.290825	TGSS	200.913	683.784	1915.65	63.5036	36.5368	58	4.96444	0.00039992	3.01299	0.00179964	0.116037	0.429314	-0.304893	0.716457	44	3.75712	0.00319936	2.17135	0.0135973	-0.431771	0.645671	0.147105	0.506099	56	4.53372	0.0009998	2.41514	0.00719856	-0.208892	0.559488	-0.502511	0.780644	42	7.60672	0.00019996	4.24831	0.00039992	0.636492	0.244551	0.155957	0.523695	22	0.253732	0.325935	0.384637	0.362927
Virunga NP	29.5108	-0.065031	TMBF	208.39	254.321	1243.8	60.1909	29.3394	101	6.78492	0.00019996	4.2326	0.00039992	-0.692069	0.75165	0.0575042	0.538492	77	8.23148	0.00019996	2.8294	0.00119976	-0.568633	0.69906	0.274414	0.476305	96	6.42985	0.00019996	4.11814	0.00019996	-0.739228	0.763847	0.213647	0.473905	70	8.75389	0.00019996	4.52471	0.00019996	0.387984	0.331334	0.556818	0.288942	38	2.9423	0.0123975	2.59691	0.00359928
Lopé NP	11.5248	-0.441181	TMBF	253.484	989.647	1770.41	2	70	31	4.14019	0.00159968	-0.99496	0.840032	-0.476803	0.656469	0.299856	0.486303	23	2.60298	0.0217956	-1.38345	0.915217	-0.934337	0.830434	0.633054	0.302539	30	3.8796	0.00359928	-1.22894	0.887023	-0.694606	0.741252	0.406255	0.44951	22	4.98813	0.00139972	-1.03479	0.84923	0.0226253	0.446511	0.337198	0.452909	10	-0.143839	0.471306	-1.52348	0.940412
Bwindi Impenetrable Forest	29.6614	-1.0806	TMBF	165.602	205.054	1404.53	35.8611	35.7467	35	2.50979	0.0209958	4.38592	0.00019996	0.552763	0.267147	1.46487	0.010198	31	4.26516	0.0019996	3.51347	0.00039992	0.081613	0.426515	1.83601	0.00519896	35	2.17957	0.0345931	4.05707	0.00019996	0.0839784	0.443511	1.39052	0.0167966	27	5.93338	0.00019996	3.98684	0.00019996	0.699646	0.229554	1.3056	0.0321936	16	0.651009	0.218156	2.77251	0.00159968
Parc National des Volcans	29.47	-1.52	MGS	84.1872	201.487	2031.62	43.9488	42	7	-0.644652	0.720656	0.874595	0.194561	-0.195478	0.513297	0.179187	0.456309	6	-0.557784	0.655869	0.137734	0.469306	-0.498855	0.641272	-0.0301585	0.54969	7	-0.687104	0.753049	0.629027	0.279144	-0.334809	0.575285	0.0457043	0.516297	5	0.147394	0.322535	1.05866	0.154769	0.229929	0.34813	1.32246	0.0903819	5	-0.0566253	0.417716	0.998727	0.166567
Tana River	40.1333	-1.93253	TMBF	272	1237.67	634.88	12	46.9642	22	-0.67365	0.725655	1.73264	0.0427914	-0.405248	0.620276	-0.777549	0.764047	16	-1.07786	0.912817	1.62518	0.0517896	-0.680032	0.731454	0.267119	0.417716	21	-0.792424	0.778844	1.90853	0.024795	-0.296094	0.579884	-0.0674892	0.569886	17	-0.0602976	0.430714	2.12683	0.0181964	0.0147474	0.45231	-0.492462	0.723655	14	-0.0494837	0.433713	2.22967	0.0089982
Loango	9.60139	-2.15987	TMBF	255.552	1332.01	1947.99	1	71.0224	29	0.584324	0.243751	-1.60291	0.945811	-0.28043	0.579284	0.146123	0.531494	20	-0.275095	0.530894	-1.75084	0.957009	-0.655615	0.727255	0.435248	0.359928	28	0.406661	0.292142	-1.90794	0.968806	-0.516815	0.680464	0.23503	0.509698	23	1.83969	0.0531894	-0.299004	0.621676	-0.145339	0.521696	-0.0811511	0.623075	16	1.88889	0.0529894	-1.29414	0.90102
Monts Doudou	10.24	-2.22	TMBF	252.209	1338.55	1927.46	2	72	29	4.29222	0.0019996	1.31376	0.095181	0.231346	0.376125	0.905517	0.20076	18	2.86983	0.0163967	0.370156	0.367127	-0.228139	0.54989	1.16987	0.146171	29	3.89011	0.0029994	0.653571	0.261948	-0.197909	0.553089	0.805503	0.246951	20	4.29626	0.00259948	2.40286	0.00619876	0.850943	0.187363	0.950555	0.158368	10	2.04379	0.0439912	0.368593	0.354529
Moukalaba NP	10.3999	-2.51978	TMBF	245.465	1328.16	1861.34	1	72.8788	37	4.25495	0.00119976	0.831803	0.208558	-0.351804	0.609678	0.407616	0.436913	23	1.98296	0.0475905	-0.0690123	0.543691	-0.669798	0.730654	0.815315	0.253149	37	3.92754	0.00359928	0.0894205	0.469506	-0.786919	0.774845	0.334471	0.477504	24	5.57416	0.00059988	3.13502	0.00039992	0.877978	0.182563	1.06516	0.0993801	14	2.11114	0.0407918	-0.636531	0.737053
Massif de Chaillu	11.36	-1.37	TMBF	232.594	1141.17	2099.87	2	70	40	5.99394	0.00019996	0.495518	0.310738	0.472932	0.295941	0.640169	0.311538	27	4.93632	0.00139972	0.0276789	0.489502	0.540896	0.266347	1.24848	0.106579	39	5.8484	0.00019996	0.330806	0.375525	0.15998	0.410318	0.718846	0.270346	31	7.9852	0.00019996	1.1896	0.119176	0.721674	0.225555	0.357247	0.427914	12	-0.257931	0.529894	-1.24601	0.895821
Arusha NP	36.7499	-3.25	MGS	98.5198	1320.52	1375.46	17.9972	73.5028	34	2.75447	0.014997	1.42763	0.0775845	-0.570585	0.70026	0.488989	0.39872	28	2.50016	0.0269946	0.658214	0.267546	-0.377769	0.614477	0.963476	0.192362	33	2.59226	0.0169966	1.41426	0.0731854	-0.711987	0.753449	0.687755	0.302739	22	2.82168	0.014997	0.0704342	0.467906	-0.17733	0.532494	-0.0946177	0.615277	14	0.658729	0.209958	2.1621	0.0139972
Arabuko Sokoke Forest	39.8766	-3.33161	TMBF	254.73	1220.78	970.51	14.675	62.7253	61	4.73609	0.00039992	3.04807	0.00119976	-0.0741954	0.5025	-1.96016	0.940012	43	3.56525	0.00379924	1.5438	0.0611878	0.0787001	0.441912	-0.696962	0.743251	57	4.50746	0.00079984	3.28316	0.00019996	0.101006	0.444111	-1.38304	0.889822	44	6.34192	0.00039992	1.83009	0.0341932	1.41688	0.0895821	-2.31387	0.964607	22	-0.847606	0.812238	2.42021	0.00619876
Kitobo Forest	37.611	-3.42962	TGSS	232.927	1659.79	601.049	7.34736	79.8418	31	-0.988525	0.85203	0.0301162	0.494301	-1.70844	0.973405	-1.35785	0.882224	22	-1.16033	0.935213	0.135757	0.454309	-1.72245	0.981804	-0.936412	0.814837	30	-1.11346	0.89962	-0.0401907	0.525295	-1.74582	0.977005	-2.06796	0.963407	23	-0.84049	0.806239	-0.866955	0.80224	-1.17932	0.89842	-1.26417	0.888822	21	0.0527358	0.396521	0.426559	0.341932
Usambara Mountains	38.5014	-4.73901	TMBF	189.38	1780.75	1161.9	44.8016	55.4727	28	1.23594	0.113977	2.841	0.00179964	0.267872	0.370326	0.250631	0.494101	20	1.10434	0.133173	2.37587	0.0079984	-0.423394	0.627275	1.20796	0.130374	27	1.01816	0.153769	3.04493	0.0009998	0.103141	0.428914	0.931849	0.183963	21	2.21632	0.0331934	2.63915	0.00439912	0.416535	0.307139	-1.42526	0.896621	14	1.07072	0.132973	2.50909	0.00419916
Katavi NP	31.171	-6.89689	TGSS	261.01	1184.26	963.101	0	94.0254	43	2.21078	0.029994	0.876507	0.189762	-1.15439	0.883623	-1.27282	0.867227	30	1.97562	0.0455909	1.25469	0.105779	-0.86663	0.80244	-0.25259	0.614677	40	2.00094	0.0421916	1.07182	0.140172	-0.946781	0.823835	-0.998332	0.825835	31	2.88065	0.0153969	1.64002	0.0467906	-0.375453	0.617876	-1.891	0.940812	19	1.19674	0.113177	1.29937	0.0955809
Udzungwe Mountains	36.7148	-7.76298	TMBF	223.658	1607.34	1432.03	6.18755	89.8116	16	0.187294	0.342931	2.52255	0.00479904	2.26185	0.025195	1.04839	0.167766	13	0.700411	0.189962	2.21311	0.0129974	2.48011	0.0185963	1.97644	0.00339932	15	0.22042	0.322336	2.77246	0.00159968	2.30784	0.0237952	1.63938	0.004999	13	1.72217	0.0643871	2.94608	0.00059988	2.22249	0.0267946	0.55713	0.35053	11	2.88179	0.0135973	2.8719	0.00159968
Katanga	26.4578	-8.93903	TGSS	241.596	1217.62	932.471	1	82.0187	109	6.85728	0.00019996	3.5764	0.00019996	-0.291881	0.59788	-0.134175	0.618676	58	5.20198	0.00059988	2.66064	0.00339932	-1.12018	0.879624	0.757994	0.260348	98	7.43245	0.00019996	3.59488	0.00019996	-0.147609	0.536693	0.392107	0.376925	72	5.40898	0.00059988	1.82892	0.0309938	0.911846	0.179564	0.219175	0.459908	40	0.45472	0.276545	2.21222	0.0125975
Capanda Dam Region	15.4597	-9.79113	TGSS	218.033	1110.74	1060.84	0	81	11	-1.34504	0.987003	0.202787	0.428514	-1.04329	0.868226	-0.20464	0.578684	9	-1.10213	0.921016	-1.20857	0.883423	-1.27382	0.936413	-0.196997	0.579884	11	-1.42728	0.993601	-0.172152	0.571286	-1.24829	0.916217	-0.311846	0.615877	7	-1.03934	0.907618	-0.820528	0.780844	-0.0638557	0.465107	0.886289	0.223755	9	-1.20631	0.95181	0.0410926	0.476105
Cangadala	16.6745	-9.8849	TGSS	210.82	855.099	1180.75	0	76.2304	55	4.53844	0.00039992	2.53651	0.00439912	-0.782023	0.780444	-0.370144	0.735653	35	2.48886	0.0217956	1.36477	0.0883823	-1.47567	0.94981	-1.40484	0.90242	52	4.6877	0.00039992	2.88891	0.00179964	-0.826554	0.789242	0.046651	0.606679	33	4.55071	0.00179964	1.81962	0.034793	0.865001	0.190562	0.127301	0.546691	22	3.00967	0.0121976	1.67676	0.0419916
Nyika Plateau	33.8165	-10.5288	MGS	143.925	1869.51	1288.76	4	95	14	1.54841	0.0775845	0.0568947	0.474105	1.27687	0.104579	1.22605	0.110778	9	0.880449	0.177764	0.403406	0.339532	-0.275315	0.554289	1.22394	0.121176	14	1.29152	0.104179	-0.409723	0.658668	0.911475	0.172765	1.11281	0.144771	12	2.02215	0.0429914	0.0494672	0.474705	1.08365	0.135573	0.768781	0.262148	6	1.15562	0.126775	0.0643423	0.473905
Niassa Game Reserve	37.4091	-11.9018	TGSS	256	1834.37	1204.19	2	109	51	0.681939	0.223755	0.529596	0.29934	-1.55475	0.954209	-3.97069	1	34	0.203745	0.353929	1.68339	0.0409918	-1.68877	0.972006	-2.23551	0.983003	50	0.396658	0.30074	0.300079	0.392122	-1.75378	0.977405	-3.77341	0.997201	37	2.05997	0.0383923	-0.39217	0.654669	-0.620062	0.715057	-3.65755	0.996401	28	0.449093	0.268546	0.291863	0.386723
Luangwa Valley	32.2586	-11.9061	TGSS	236.246	2517.45	907.525	0	113	22	2.32122	0.0291942	1.57912	0.0593881	0.202615	0.378324	-1.15296	0.854829	16	1.10201	0.128174	1.56296	0.0563887	0.654781	0.228554	-1.16395	0.869426	22	2.11431	0.0407918	1.05902	0.14937	-0.164102	0.525695	-1.10528	0.838632	15	2.72985	0.0237952	0.288523	0.386123	2.09197	0.0313937	-0.0442075	0.572086	9	-1.13095	0.932813	0.597392	0.275545
Kasanka NP	30.2	-12.5833	TGSS	202.951	2412.55	1121.84	0	116.5	46	4.67066	0.00119976	-0.778017	0.779444	-0.569422	0.704859	-0.306645	0.705259	31	4.57013	0.00139972	-0.19293	0.583883	-0.551094	0.692661	-0.262769	0.611878	43	4.70546	0.00079984	-0.689785	0.758048	-0.388094	0.625675	0.131548	0.573485	33	5.72877	0.00039992	-0.448545	0.677265	0.329449	0.341732	-0.347319	0.736853	16	-1.27278	0.95121	-1.68189	0.95141
Mulanje Mountain	35.6583	-15.9037	MGS	146.971	1699.39	1808.55	21.0563	84.4369	56	2.94434	0.0103979	2.86175	0.00079984	-0.717688	0.755649	-0.09271	0.64847	36	3.41707	0.00539892	1.32164	0.089982	-1.14695	0.884823	-2.11906	0.975405	54	2.62406	0.0131974	2.29039	0.00859828	-0.887646	0.813037	0.298933	0.481104	39	3.60332	0.00479904	3.10868	0.00119976	-0.144609	0.523295	-0.93496	0.84763	25	1.06985	0.140372	1.65416	0.0489902
Four Corner NP	25.0017	-17.6745	FGS	226.541	3268.33	652.056	0	111.852	120	3.73731	0.00059988	2.93528	0.00239952	0.146267	0.424115	-0.995898	0.865827	72	2.98038	0.00939812	1.74648	0.0393921	0.290971	0.361928	-2.27717	0.968206	105	4.70018	0.00059988	2.4443	0.0069986	0.746587	0.226355	-1.08433	0.890622	87	2.29554	0.0227954	2.21321	0.0109978	1.06603	0.140972	0.52696	0.308738	55	-0.333085	0.588482	2.04733	0.0177964
Gorongosa	34.3904	-18.7721	TGSS	250.874	2703.51	1066.46	13.1261	87.8429	57	1.69793	0.0591882	1.93035	0.0265947	-1.37723	0.930214	-1.66068	0.918216	36	1.4473	0.0869826	1.01249	0.156769	-1.07863	0.864827	-1.08833	0.845431	54	1.67574	0.0619876	1.67196	0.0403919	-1.28309	0.906019	-0.777754	0.816437	37	2.60567	0.0193961	0.168182	0.439912	0.412607	0.323735	-2.07957	0.95041	28	0.271068	0.321736	1.11738	0.131974
Matobo	28.4839	-20.5512	TGSS	184.315	3426.83	588.68	1	99.6774	72	2.381	0.0203959	1.17379	0.116377	-1.66495	0.967207	-2.81025	0.977205	53	2.72388	0.0141972	0.970985	0.168966	-0.809528	0.791442	-1.57833	0.918016	68	2.0639	0.0345931	1.34664	0.0871826	-1.64901	0.959608	-2.50897	0.967207	50	1.93918	0.044791	0.678264	0.25115	-0.546665	0.691662	-0.371106	0.744251	33	-0.755435	0.771246	1.10658	0.135373
Brandberg	14.5833	-21.1667	DXS	157	2240.75	263	0.25	113.25	36	-0.627884	0.703859	1.01763	0.156969	2.9551	0.00619876	1.25661	0.0453909	27	-0.0396329	0.436513	3.07642	0.00039992	3.2948	0.0039992	1.51844	0.0377924	34	-0.561392	0.681264	1.43078	0.0739852	2.82152	0.00619876	1.20609	0.0531894	31	-0.126463	0.473105	1.23426	0.103379	2.32541	0.0187962	0.903655	0.145571	26	2.22544	0.0359928	1.46554	0.0687862
Parque Nacional de Banhine	32.8083	-22.7484	TGSS	245.953	3002.12	466.864	1	95.5508	41	0.384184	0.306739	-1.68998	0.95201	0.384005	0.325535	0.566943	0.34893	30	-0.394388	0.59808	-1.62133	0.941412	-0.57319	0.70046	0.162533	0.476105	38	0.359597	0.307538	-1.05152	0.85083	0.422629	0.311338	0.438807	0.428914	30	-0.367792	0.586483	-2.18791	0.984603	1.11936	0.131174	0.536663	0.334733	22	-0.31729	0.559288	-1.53659	0.929014
Langjan Nature Reserve	29.2427	-22.8428	TGSS	205.272	3644.04	400.391	1	85.7801	40	-0.439947	0.620076	-0.887992	0.817237	0.658287	0.243751	-0.529737	0.746051	31	-0.036269	0.439112	-0.850994	0.804839	-0.14035	0.517696	-0.585605	0.704259	37	-0.613902	0.69846	-0.588881	0.727255	0.785203	0.205359	-0.439172	0.710458	32	-0.177606	0.4979	-1.55285	0.937013	1.32837	0.10218	0.301985	0.462308	23	-0.108039	0.465107	-0.416281	0.666867
Soutpansberg	29.7699	-22.9996	MGS	171.933	3194.75	964.359	10.9991	80.0231	51	1.44382	0.0853829	-0.750283	0.774445	-1.5794	0.958608	0.235766	0.517297	32	3.31502	0.0079984	-0.299817	0.624675	-0.590326	0.69786	-1.01864	0.820036	48	1.46077	0.0829834	-0.119486	0.557289	-1.69214	0.971806	0.371121	0.45151	37	0.342143	0.29954	-0.907841	0.820036	-1.48642	0.94861	-0.0671008	0.637073	25	-0.176477	0.493701	-0.748026	0.777245
Blouberg Nature Reserve	29.0692	-23.0179	MGS	189.113	3629.79	553.107	2.70941	86.0592	81	0.681065	0.227155	0.68341	0.24895	-0.846822	0.789642	-0.237073	0.686263	59	0.998547	0.153769	0.915185	0.178764	-0.738334	0.760248	0.070722	0.55009	75	0.587789	0.25075	1.18117	0.119176	-0.750147	0.767047	-0.167463	0.666667	58	0.520551	0.267347	0.82913	0.207159	-0.187308	0.555889	-0.239507	0.686663	44	1.35268	0.0963807	1.07604	0.146771
Krueger NP	31.5547	-23.9884	TGSS	226.07	3628.68	513.752	5	78.8135	98	3.16455	0.00459908	3.29192	0.00059988	-1.73225	0.967806	-1.80183	0.94901	68	3.48174	0.0039992	1.91425	0.0279944	-1.20164	0.892222	-1.02695	0.829234	92	2.80388	0.009998	3.13038	0.00059988	-1.84182	0.977604	-1.62974	0.936413	64	2.86517	0.00859828	1.96341	0.0231954	-0.0195835	0.492901	-0.725198	0.839032	45	1.19383	0.120176	2.71059	0.00239952
Lobatsi-Linokana Area	25.7167	-25.1333	DXS	186.79	4806.6	514.62	3	76.23	21	-1.11113	0.907818	1.25098	0.107179	0.619706	0.24895	-0.815976	0.773045	19	-0.921758	0.84783	0.0160359	0.504099	0.274985	0.344531	-0.43387	0.658268	21	-1.26969	0.957209	0.726948	0.237353	0.213507	0.377924	-0.854965	0.779444	17	-0.585418	0.687063	-0.374253	0.638272	0.95999	0.162368	-0.429103	0.704059	15	-0.828369	0.804639	1.08922	0.138572
Ndumu Game Reserve	32.2531	-26.8709	TMBF	227.746	2948.55	628.462	10.5751	62	50	3.38756	0.00419916	0.24946	0.40192	-2.50564	0.9984	-2.3082	0.965807	46	4.11807	0.00179964	-0.27019	0.614677	-2.45193	0.9984	-1.64585	0.927814	45	3.49916	0.00359928	-0.217705	0.594081	-1.88312	0.980804	-2.68654	0.986003	34	2.70029	0.0163967	-1.53902	0.937213	-1.60207	0.964607	0.0541543	0.580484	19	-1.46781	0.980804	-0.620666	0.729254
Sperrgebiet	15.9225	-27.5475	DXS	152.51	2191.07	53.3591	1.36	46.0482	29	-0.994907	0.863427	2.94046	0.00159968	7.03922	0.00019996	0.306662	0.471106	24	-0.356859	0.569086	2.16392	0.0127974	7.01414	0.00019996	2.06334	0.00059988	29	-1.21825	0.931214	2.43548	0.0059988	6.1662	0.00019996	0.250953	0.508898	26	-0.518432	0.655469	2.88846	0.00179964	6.27001	0.00019996	-1.37378	0.895821	24	0.435843	0.276145	2.21675	0.0109978
Sodwana Bay NP	32.6674	-27.5565	TMBF	221.661	2638.33	933.725	31.9593	47.5576	63	4.56097	0.0009998	2.73044	0.00179964	-2.27622	0.995801	-2.76978	0.981004	47	5.96498	0.00019996	1.99625	0.0223955	-1.58764	0.960608	-0.556446	0.712857	56	4.96789	0.00019996	1.93401	0.024795	-2.0687	0.990802	-2.42232	0.969206	46	4.63372	0.0009998	2.18544	0.0143971	-1.88162	0.985803	-2.83912	0.979404	23	-0.24041	0.524895	0.684621	0.253149
Mkuzi Game Reserve	32.2475	-27.6528	MGS	219.712	2996.86	707.462	18.1396	50.7596	51	2.13213	0.035193	0.762113	0.225155	-2.65926	0.999	-2.59192	0.977604	42	3.24901	0.00759848	0.423007	0.344731	-2.39851	0.9986	-1.51364	0.916017	46	2.16291	0.0315937	0.25448	0.407718	-2.18261	0.992402	-2.68828	0.984003	36	1.50959	0.0865827	-0.68029	0.75165	-1.87483	0.985803	-0.670569	0.805439	22	-1.19246	0.934413	-0.411447	0.664867
Richtersveld NP	17.1607	-28.0121	DXS	182.79	3415.95	63.5669	3	39.4066	63	-0.727139	0.754449	1.46958	0.0727854	4.07309	0.00039992	-1.59169	0.911218	53	-0.777895	0.768446	0.95747	0.168166	3.86935	0.00079984	-0.730522	0.769646	61	-0.959235	0.832633	1.7755	0.0343931	3.63256	0.00059988	-1.63297	0.915217	51	-0.0240359	0.444711	2.07229	0.0177964	4.91296	0.00019996	-0.354246	0.740652	43	2.20408	0.0321936	1.66385	0.0481904
Oribi Gorge Nature Reserve	30.2899	-30.692	TMBF	179.035	2325.17	1108.24	30.517	44.1329	21	1.64573	0.0695861	-0.742158	0.771046	-1.49688	0.957608	-0.477422	0.681064	18	0.846484	0.169766	-0.905707	0.820236	-1.82087	0.990002	-0.363362	0.640272	21	1.42811	0.0883823	-1.39136	0.913217	-1.74366	0.980604	-0.479126	0.679264	14	1.76764	0.0545891	0.255093	0.390522	-0.637517	0.720656	0.129757	0.508298	9	-1.09481	0.919816	-1.51189	0.936013
Nieuwoudtville Area	19.103	-31.3735	DXS	161.93	4222.88	305.289	5	61.9576	40	-0.0950037	0.482104	3.08557	0.00079984	3.31213	0.00259948	0.173306	0.535893	33	0.00365782	0.426115	2.12992	0.015197	2.91156	0.00659868	1.1068	0.147171	38	-0.22063	0.535693	2.8607	0.00239952	3.16896	0.00439912	-0.51673	0.733053	31	0.480903	0.266947	2.89794	0.00159968	4.17836	0.00119976	0.585516	0.305939	24	1.52147	0.0787842	2.75351	0.00139972
Karoo NP	22.2994	-32.2419	DXS	172.132	4693.76	198.069	8	47.5726	54	-0.787498	0.772845	2.18968	0.0121976	5.2352	0.00019996	0.677719	0.263747	49	-0.530207	0.665467	1.96607	0.0223955	4.7904	0.00019996	-0.408244	0.681464	53	-1.04446	0.868826	2.05082	0.015197	4.51757	0.00039992	0.4549	0.386323	44	-0.627625	0.707858	2.04491	0.0177964	5.49166	0.00019996	0.154644	0.522695	36	0.478609	0.271546	2.12804	0.0127974
Cape Province	20.6792	-33.6944	DXS	166.004	4210.77	333.188	19.1661	19	47	-0.958936	0.843631	1.00254	0.160968	4.31032	0.00079984	1.04855	0.0911818	41	-0.5992	0.695261	1.02507	0.154769	2.91889	0.00679864	1.33709	0.0569886	45	-1.11472	0.891422	1.39376	0.0819836	3.95836	0.00079984	0.705112	0.258748	33	-0.394283	0.607279	0.136218	0.445711	5.27004	0.00019996	0.427839	0.389522	32	0.49237	0.265547	1.75756	0.0353929
Tsitsikamma Forest	23.9437	-34.0135	TMBF	155.07	2408.75	1104.25	75.7976	15.1241	29	1.94819	0.0475905	0.824507	0.203359	-0.48875	0.662068	0.720095	0.287942	27	2.81098	0.0163967	-0.515792	0.702659	-0.322349	0.594881	0.695832	0.294941	27	1.79174	0.0591882	1.39949	0.0779844	-0.516968	0.675465	0.747086	0.284943	22	1.5419	0.0757848	0.254955	0.394921	-0.779054	0.769246	0.170415	0.519896	12	-0.335698	0.559288	0.799685	0.221356
DXS: Deserts & Xeric Shrublands
MFWS: Mediterranean Forests, Woodland & Scrubs
MGS: Montane Grasslands & Shrublands
FGS: Flooded Grasslands & Savannahs
TGSS: Tropical Grasslands, Savannahs & Shrublands
TMBF: Tropical Moist Broadleaf Forests
WOM: without manually added species
WOF: without fossoiral species
DIS: only species with discrete lifestyle traits
NRI: Net relatedness index
bio1: mean annual temperature
bio4: temperature seasonality
bio12: mean annual precipitation
bio14: precipitation of the driest month
bio15: precipitation seasonality
Pearson correlations of NRI and NTI
	statistic	p-value
NRI / NTI squamates	0.462824	0.003398
NRI /NTI lizards	0.242712	0.01975
NRI / NTI snakes	0.598428	2.979e-07
trait NRI / trait NTI squamates	0.303768	0.003243
trait NRI / trait NTI lizards	0.553152	1.078e-05
trait NRI / trait NTI snakes	0.509956	0.0002077
[truncated: 14 more columns]

## Sheet: Supplementary Data 3B
Locality data + Structure of localities WOC (tested against continental species pool)
Locality	Lon	Lat	Biome_name	bio1	bio4	bio12	bio14	bio15	ntaxa_WOC	NRI_WOC	p_NRI_WOC	trait_NRI_WOC	p_trait_NRI_WOC	p_NTI_WOC	NTI_WOC	p_trait_NTI_WOC	trait_NTI_WOC
El Alamein	28.95	30.8167	DXS	194	4694.24	104.1	0	112.14	13	-0.998849	0.877225	2.1287	0.0327934	0.178764	0.938632	0.425115	0.245664
Fezzan Province	12.5843	26.4065	DXS	224.268	7225.59	10	0	69	14	-1.31153	0.966207	0.88519	0.181964	0.256349	0.657687	0.821836	-0.980352
Wadi El Gemal	35.1	24.6667	DXS	254.75	4266.45	7	0	111	10	-0.648685	0.715457	1.02955	0.15217	0.142571	1.08697	0.174165	1.05477
Gebel Elba	36.35	22.1833	DXS	216.08	4079.74	46.6899	0	94.3802	32	-0.577981	0.681464	2.09506	0.0307938	0.927415	-1.46421	0.70046	-0.498409
Gebel Uweinat	25	21.8333	DXS	228.75	5940.75	3.74999	0	61.25	12	-0.484643	0.639472	3.25202	0.00439912	0.0265947	1.90049	0.570886	-0.179333
Kamanjab	14.8426	19.6273	DXS	259	5965.53	22	0	196	85	0.0781934	0.433113	2.8584	0.00619876	0.0295941	1.83219	0.859428	-0.973657
Red Sea Hills	36.5038	18.9205	TGSS	245.38	4140.1	97.5857	0	122.045	31	-1.4272	0.967606	0.716167	0.219756	0.856629	-1.07283	0.935413	-1.69708
W NP	3.03411	12.0409	TGSS	287.52	2468.05	721.722	0	119.201	72	4.4486	0.00039992	0.440771	0.307938	0.0009998	3.10645	0.878424	-1.2451
Djibouti	42.5327	11.7399	DXS	246.468	3772.38	294.272	6.44041	41.0732	75	-0.285605	0.573685	1.90089	0.0361928	0.0381924	1.76735	0.819236	-0.739244
Sangaredi	-13.7868	11.1014	TGSS	268.642	1588.06	2323.05	0	113	67	6.51685	0.00019996	-2.34485	0.997401	0.00019996	4.87743	0.911218	-1.63173
Upper Niger National Reserve	-10.1109	10.2901	TGSS	258.624	1768.59	1524.21	1.53866	92.624	28	4.48291	0.00039992	-1.19727	0.904219	0.186163	0.894456	0.836033	-1.08991
Outambi & Kilimi NP	-12.0333	9.76667	TGSS	269.98	1355.2	2187.95	5	86.27	17	1.51442	0.0821836	1.89784	0.0455909	0.00279944	2.75379	0.631274	-0.351259
Awash NP	39.9999	9.08339	TGSS	259.501	2085.03	522.242	5	78.9988	36	2.16964	0.0307938	0.866854	0.188362	0.0271946	1.92212	0.989202	-2.62981
Comoé NP	-3.53195	9.00599	TGSS	269.349	1390.83	1095.07	5	70.0767	62	5.81992	0.00019996	-0.207905	0.562488	0.0571886	1.55937	0.710058	-0.320348
Togo	1.08094	8.37002	TGSS	263.752	1336.72	1186.59	6.34539	76.2121	126	10.7777	0.00019996	0.645015	0.259548	0.00119976	3.14227	0.868226	-0.984291
Ziama Forest	-9.34433	8.26006	TMBF	221.659	739.637	2445.85	21.2919	63	58	9.13697	0.00019996	0.114725	0.435913	0.121576	1.17292	0.565087	0.121825
Mount Nimba	-8.41684	7.61831	TMBF	218.993	942.971	2054.77	20.997	63.1619	67	9.73403	0.00019996	0.422328	0.318536	0.140572	1.06611	0.644471	-0.0796788
Sangba	20.4119	7.5755	TGSS	257.12	1103.27	1253.39	1	84.4224	48	6.30799	0.00019996	-1.23473	0.905019	0.0019996	2.95634	0.924215	-1.71353
Tchabal Mbabo Mountains	12.1507	7.2854	TMBF	210.638	939.996	1628.81	2.65033	79.6586	15	-0.189935	0.488502	-0.380514	0.609478	0.232953	0.741537	0.761048	-0.738327
Togo Hills	-1.16459	6.95148	TGSS	263.944	1302.22	1269.8	5	70.2745	38	-0.0332132	0.455909	-0.0989196	0.506099	0.724055	-0.59166	0.572286	0.0230072
Forêt de Lama	2.12263	6.94367	TGSS	276.214	1297.64	1046.28	3.44317	60.9176	38	3.69054	0.00359928	-0.942102	0.826235	0.0009998	2.97868	0.865627	-1.23186
Lamto	-5.03355	6.22577	TMBF	267.975	1019.03	1204.35	23.0248	53	52	5.21832	0.00019996	-0.643652	0.727854	0.438512	0.150146	0.571286	0.082193
Mount Oku	10.5156	6.1922	TMBF	199.287	990.773	2112.5	10.1964	72.5908	44	4.63021	0.0009998	0.529493	0.281544	0.00019996	4.35743	0.835033	-1.07155
Takamanda Forest Reserve	9.29166	6.09886	TMBF	264.191	904.681	2379.35	15	70	76	6.35477	0.00019996	-0.0670143	0.508098	0.00019996	3.48161	0.341932	0.527009
Seko	21.1013	5.8906	TGSS	246.874	877.861	1450.57	10.1171	62.8829	35	9.4232	0.00019996	-0.583688	0.69986	0.0375925	1.72821	0.70086	-0.493451
Mawne Forest Reserve	9.31356	5.77033	TMBF	253.639	858.247	2507.96	14.8965	69.1725	59	5.2838	0.00019996	0.284048	0.359128	0.0287942	1.88368	0.230554	0.76742
Tai NP	-6.93929	5.69005	TMBF	258	885.499	1619.87	28	48.0431	55	7.49029	0.00019996	-0.371259	0.629274	0.307738	0.529767	0.518496	0.233851
Mboki	25.9573	5.31553	TGSS	252.474	717.948	1510.95	12.4875	62	45	6.89358	0.00019996	-0.683749	0.740452	0.00279944	2.70681	0.965207	-2.14718
Korup NP	9.04244	5.2924	TMBF	248.903	777.101	2801.31	26.001	62.2492	72	9.19614	0.00019996	0.537849	0.281744	0.00759848	2.39487	0.506099	0.232867
Mount Nlonako	9.96718	4.88676	TMBF	218.318	918.627	2509.82	12.4395	71.7821	86	10.0577	0.00019996	-0.201777	0.561488	0.00019996	3.52626	0.423915	0.33502
Ouazona	22.4528	4.34193	TMBF	251.186	682.137	1640.35	25.2937	48.7063	42	8.16842	0.00019996	-0.540871	0.689062	0.00019996	3.58749	0.75105	-0.642035
Zimba	18.5187	4.3215	TMBF	257.959	741.051	1533.88	20.784	53	56	5.31476	0.00019996	-1.25751	0.90102	0.0125975	2.21315	0.543491	0.159236
Mount Cameroon	9.14674	4.22129	TMBF	103.531	795.018	2523.22	48.6844	51.3535	54	2.52737	0.0187962	-0.0846223	0.503099	0.00179964	3.07008	0.45111	0.361165
Garamba NP	29.5001	4.16673	TGSS	243.75	1015.56	1553	19	56.5015	69	7.25527	0.00019996	-0.140076	0.540692	0.00059988	3.96909	0.59968	0.0112904
S.C.A.D.	18.1787	3.68479	TMBF	242.116	555.31	1687.42	28	48	49	4.83423	0.00059988	-0.252782	0.574485	0.0307938	1.83058	0.339132	0.567947
Turkana	35.9883	2.92577	DXS	283.361	685.891	191.454	0	84.4747	41	0.432832	0.295141	1.26294	0.109978	0.034993	1.75451	0.861628	-1.2354
Monts de Crystal	10.2086	0.785664	TMBF	240.307	902.72	2494.76	6	63	45	6.07094	0.00019996	-0.412479	0.638272	0.0217956	1.96798	0.376925	0.519395
Kibale Forest	30.3897	0.486176	TMBF	203.991	404.421	1294.56	46.7997	43.0455	46	5.60197	0.00019996	1.45788	0.0793841	0.00179964	2.75491	0.331534	0.603293
Kakamega Forest	34.8565	0.290825	TGSS	200.913	683.784	1915.65	63.5036	36.5368	58	4.20722	0.00059988	0.601265	0.262348	0.00359928	2.74831	0.675265	-0.17636
Virunga NP	29.5108	-0.065031	TMBF	208.39	254.321	1243.8	60.1909	29.3394	101	5.84193	0.00019996	-0.090975	0.511898	0.00019996	3.78966	0.482503	0.214593
Lopé NP	11.5248	-0.441181	TMBF	253.484	989.647	1770.41	2	70	31	3.72255	0.00419916	-0.173437	0.527295	0.891222	-1.24076	0.440112	0.380478
Bwindi Impenetrable Forest	29.6614	-1.0806	TMBF	165.602	205.054	1404.53	35.8611	35.7467	35	2.13378	0.0323935	0.94292	0.171166	0.00019996	4.26289	0.00719856	1.55323
Parc National des Volcans	29.8667	-1.71667	MGS	84.1872	201.487	2031.62	43.9488	42	7	-0.692075	0.730654	-0.0869752	0.464707	0.213957	0.816644	0.416117	0.274338
Tana River	40.1333	-1.88333	TMBF	272	1237.67	634.88	12	46.9642	22	-0.800057	0.783843	-0.143486	0.514897	0.0535893	1.63403	0.744251	-0.698114
Loango	9.60139	-2.15987	TMBF	255.552	1332.01	1947.99	1	71.0224	29	0.386972	0.30034	0.015815	0.456309	0.963407	-1.82886	0.476305	0.251115
Monts Doudou	10.38	-2.29807	TMBF	252.209	1338.55	1927.46	2	72	29	3.83964	0.00379924	0.567798	0.267746	0.132374	1.11219	0.171166	0.980908
Moukalaba NP	10.3999	-2.51978	TMBF	245.465	1328.16	1861.34	1	72.8788	37	3.88808	0.00259948	-0.0218133	0.475505	0.290342	0.55556	0.388122	0.504955
Massif de Chaillu	11.1667	-2.52508	TMBF	232.594	1141.17	2099.87	2	70	40	5.39562	0.00019996	0.909938	0.177764	0.437712	0.171703	0.263347	0.742528
Arusha NP	36.7499	-3.25	MGS	98.5198	1320.52	1375.46	17.9972	73.5028	34	2.42686	0.0221956	-0.263334	0.576885	0.110778	1.24375	0.338732	0.625398
Arabuko Sokoke Forest	39.8766	-3.33161	TMBF	254.73	1220.78	970.51	14.675	62.7253	61	4.0732	0.0009998	0.392269	0.330334	0.00219956	2.73072	0.921216	-1.71375
Kitobo Forest	37.611	-3.42962	TGSS	232.927	1659.79	601.049	7.34736	79.8418	31	-1.11125	0.895821	-1.50158	0.955809	0.575685	-0.165729	0.884623	-1.3214
Usambara Mountains	38.5014	-4.73901	TMBF	189.38	1780.75	1161.9	44.8016	55.4727	28	1.00399	0.15137	0.620839	0.24855	0.00559888	2.60493	0.441512	0.367483
Katavi NP	31.171	-6.89689	TGSS	261.01	1184.26	963.101	0	94.0254	43	1.77801	0.0593881	-0.858228	0.795441	0.292342	0.527252	0.84803	-1.14144
Udzungwe Mountains	36.7148	-7.76298	TMBF	223.658	1607.34	1432.03	6.18755	89.8116	16	0.0515329	0.396321	2.63426	0.0143971	0.00739852	2.39735	0.128774	1.18134
Katanga	26.4578	-8.93903	TGSS	241.596	1217.62	932.471	1	82.0187	109	6.02433	0.00019996	0.335545	0.356729	0.00039992	3.04075	0.564487	0.0408751
Capanda Dam Region	15.4597	-9.79113	TGSS	218.033	1110.74	1060.84	0	81	11	-1.3854	0.988002	-0.97564	0.855429	0.443311	0.14972	0.554289	-0.123488
Cangadala	16.6745	-9.8849	TGSS	210.82	855.099	1180.75	0	76.2304	55	3.94667	0.0029994	-0.380742	0.630474	0.0161968	2.14086	0.671466	-0.231329
Nyika Plateau	33.8165	-10.5288	MGS	143.925	1869.51	1288.76	4	95	14	1.30989	0.10178	1.67849	0.0623875	0.5025	-0.00246839	0.0865827	1.33759
Niassa Game Reserve	37.4091	-11.9018	TGSS	256	1834.37	1204.19	2	109	51	0.361679	0.316137	-1.30033	0.912218	0.44871	0.151552	0.9986	-3.55242
Luangwa Valley	32.2586	-11.9061	TGSS	236.246	2517.45	907.525	0	113	22	2.02613	0.0421916	0.458927	0.294741	0.0723855	1.45022	0.843031	-1.09106
Kasanka NP	30.2	-12.5833	TGSS	202.951	2412.55	1121.84	0	116.5	46	4.02543	0.00139972	-0.216886	0.566887	0.875425	-1.18537	0.64767	-0.161113
Mulanje Mountain	35.6583	-15.9037	MGS	146.971	1699.39	1808.55	21.0563	84.4369	56	2.46381	0.0171966	-0.330276	0.616677	0.00579884	2.53722	0.579484	0.0605645
Four Corner NP	25.0017	-17.6745	FGS	226.541	3268.33	652.056	0	111.852	120	3.1288	0.00359928	0.878406	0.186363	0.00919816	2.35492	0.813037	-0.705841
Gorongosa	34.3904	-18.7721	TGSS	250.874	2703.51	1066.46	13.1261	87.8429	57	1.33481	0.0993801	-1.05544	0.859028	0.0653869	1.53361	0.889422	-1.39095
Matobo	28.4839	-20.5512	TGSS	184.315	3426.83	588.68	1	99.6774	72	1.91144	0.0417916	-1.28321	0.911018	0.235753	0.735555	0.971406	-2.46924
Brandberg	14.5833	-21.1667	DXS	157	2240.75	263	0.25	113.25	36	-0.780711	0.763847	3.60642	0.00319936	0.226955	0.761821	0.0321936	1.37012
Parque Nacional de Banhine	32.8083	-22.7484	TGSS	245.953	3002.12	466.864	1	95.5508	41	0.113974	0.396721	0.78828	0.19936	0.977604	-2.06285	0.291742	0.690865
Langjan Nature Reserve	29.2427	-22.8428	TGSS	205.272	3644.04	400.391	1	85.7801	40	-0.624967	0.69986	1.10338	0.136173	0.882024	-1.20142	0.691662	-0.404178
Soutpansberg	29.7699	-22.9996	MGS	171.933	3194.75	964.359	10.9991	80.0231	51	1.09351	0.137572	-1.28844	0.910018	0.867826	-1.14533	0.454109	0.362112
Blouberg Nature Reserve	29.0692	-23.0179	MGS	189.113	3629.79	553.107	2.70941	86.0592	81	0.315499	0.337932	-0.35618	0.620476	0.425715	0.199579	0.634673	-0.0456058
Krueger NP	31.5547	-23.9884	TGSS	226.07	3628.68	513.752	5	78.8135	98	2.5797	0.0139972	-1.31601	0.912817	0.00179964	2.79474	0.909218	-1.43713
Lobatsi-Linokana Area	25.7167	-25.1333	DXS	186.79	4806.6	514.62	3	76.23	21	-1.20691	0.931614	0.911295	0.174165	0.124575	1.15512	0.770246	-0.77867
Ndumu Game Reserve	32.2531	-26.8709	TMBF	227.746	2948.55	628.462	10.5751	62	50	2.88866	0.0109978	-2.30183	0.995401	0.55049	-0.126711	0.953209	-2.05137
Sperrgebiet	15.9225	-27.5475	DXS	152.51	2191.07	53.3591	1.36	46.0482	29	-1.12087	0.90222	7.95828	0.00019996	0.00159968	2.73603	0.412318	0.429589
Sodwana Bay NP	32.6674	-27.5565	TMBF	221.661	2638.33	933.725	31.9593	47.5576	63	3.98607	0.00059988	-2.05039	0.988802	0.00539892	2.39162	0.977005	-2.55207
Mkuzi Game Reserve	32.2475	-27.6528	MGS	219.712	2996.86	707.462	18.1396	50.7596	51	1.72138	0.0593881	-2.45319	0.9976	0.346931	0.403552	0.973805	-2.37864
Richtersveld NP	17.1607	-28.0121	DXS	182.79	3415.95	63.5669	3	39.4066	63	-0.965544	0.834233	5.06259	0.00019996	0.15157	1.04712	0.883823	-1.39422
Oribi Gorge Nature Reserve	30.2899	-30.692	TMBF	179.035	2325.17	1108.24	30.517	44.1329	21	1.35925	0.0961808	-1.39695	0.944611	0.804039	-0.853852	0.641872	-0.376471
Nieuwoudtville Area	19.103	-31.3735	DXS	161.93	4222.88	305.289	5	61.9576	40	-0.286252	0.557489	4.02132	0.00159968	0.0009998	2.82448	0.480704	0.294099
Karoo NP	22.2994	-32.2419	DXS	172.132	4693.76	198.069	8	47.5726	54	-0.990014	0.843231	6.1823	0.00019996	0.034993	1.75425	0.213957	0.786277
Cape Province	20.6792	-33.6944	DXS	166.004	4210.77	333.188	19.1661	19	47	-1.16509	0.89782	5.11575	0.00039992	0.24995	0.6807	0.0661868	1.17769
Tsitsikamma Forest	23.9437	-34.0135	TMBF	155.07	2408.75	1104.25	75.7976	15.1241	29	1.69702	0.0659868	-0.216301	0.545291	0.265347	0.644357	0.241752	0.825177
DXS: Deserts & Xeric Shrublands
MFWS: Mediterranean Forests, Woodland & Scrubs
MGS: Montane Grasslands & Shrublands
FGS: Flooded Grasslands & Savannahs
TGSS: Tropical Grasslands, Savannahs & Shrublands
TMBF: Tropical Moist Broadleaf Forests
WOC: without country lists
NRI: Net relatedness index
bio1: mean annual temperature
bio4: temperature seasonality
bio12: mean annual precipitation
bio14: precipitation of the driest month
bio15: precipitation seasonality

## Sheet: Supplementary Data 3C
Locality data + Structure of localities (tested against biome species pool)
Localities	ntaxa_squamates	NRI_squamates	p_NRI_squamates	NTI_squamates	p_NTI_squamates	trait_NRI_squamates	p_trait_NRI_squamates	trait_NTI_squamates	p_trait_NTI_squamates	ntaxa_WOM	NRI_WOM	p_NRI_WOM	NTI_WOM	p_NTI_WOM	trait_NRI_WOM	p_trait_NRI_WOM	trait_NTI_WOM	p_trait_NTI_WOM	ntaxa_WOF	NRI_WOF	p_NRI_WOF	NTI_WOF	p_NTI_WOF	trait_NRI_WOF	p_trait_NRI_WOF	trait_NTI_WOF	p_trait_NTI_WOF	ntaxa_DIS	NRI_DIS	p_NRI_DIS	NTI_DIS	p_NTI_DIS	trait_NRI_DIS	p_trait_NRI_DIS	trait_NTI_DIS	p_trait_NTI_DIS	ntaxa_lizards	NRI_lizards	p_NRI_lizards	NTI_lizards	p_NTI_lizards	trait_NRI_lizards	p_trait_NRI_lizards	trait_NTI_lizards	p_trait_NTI_lizards	ntaxa_snakes	NRI_snakes	p_NRI_snakes	NTI_snakes
Southern_Tunisia_Joger_1003	43	0.0401813	0.429914	1.50751	0.0629874	2.08998	0.0243951	-3.13854	0.997401	41	0.708725	0.211758	0.482614	0.324735	1.82794	0.0439912	-2.74346	0.996201	43	-0.0889886	0.472505	0.961526	0.174965	1.66179	0.0569886	-3.00837	0.9976	35	0.411008	0.281744	0.914188	0.182763	2.27128	0.0183963	-3.56916	0.996801	30	0.797626	0.188762	1.42052	0.0737852	1.7161	0.0579884	-2.10208	0.971606	13	0.905714	0.19876	0.785428
El_Alamein_Guide	13	-0.756792	0.772246	0.84149	0.204559	0.696934	0.230154	0.163812	0.460308	12	-0.265768	0.530694	0.35178	0.370726	0.687901	0.223555	0.467431	0.338932	13	-0.82536	0.803839	0.667653	0.254749	0.502977	0.288942	0.0961604	0.480704	10	-0.579161	0.686063	-1.19141	0.871226	1.10519	0.153169	0.147091	0.495901	9	-0.933746	0.854829	0.277004	0.393921	0.126469	0.394521	-1.01447	0.836033	4	1.04615	0.102779	1.61218
Libya_Frynta_2000	23	-0.648808	0.719856	1.53341	0.0643871	-0.0284137	0.477704	0.101045	0.487103	21	-0.691709	0.737053	0.784085	0.220956	0.12921	0.408718	0.271729	0.409718	23	-0.734843	0.755849	1.20296	0.116177	-0.240986	0.567686	0.0216894	0.530094	18	0.143364	0.357129	0.206773	0.423115	0.0515901	0.456309	-0.101684	0.587483	17	-0.123005	0.470706	0.61519	0.273545	-0.924006	0.821236	-0.198295	0.596281	6	0.943478	0.228554	2.29414
Southern_Lybia_Ibrahim_1008	18	-0.893553	0.835033	0.413842	0.340932	0.474197	0.289542	-1.04601	0.840632	18	-0.764201	0.772046	0.263161	0.407119	0.591465	0.255349	-0.854975	0.79864	18	-0.982241	0.874425	0.082377	0.468506	0.316197	0.34873	-1.12002	0.854629	15	-0.50387	0.65067	-0.112849	0.546091	0.44283	0.315337	0.0131775	0.54929	13	-0.787301	0.786243	-0.316486	0.622276	-0.893721	0.814837	-1.25326	0.886223	5	0.827727	0.289942	1.6971
Fezzan_Province_Libya_Essighaier_2015	14	-1.12623	0.918416	0.603299	0.283943	-0.223968	0.555889	-1.08439	0.85123	14	-1.03268	0.892821	0.57379	0.286743	-0.14541	0.518696	-0.913511	0.818836	14	-1.17019	0.94961	0.357233	0.364127	-0.3535	0.60128	-1.16775	0.871626	11	-1.08744	0.909818	0.102895	0.465107	-0.141829	0.530094	0.113228	0.511898	12	-0.833587	0.814037	0.590712	0.283343	-0.789962	0.773045	-1.59658	0.936213	2	0.182265	0.671066	0.211903
Western_Sahara_Geniez_2000	41	0.16759	0.371526	1.52341	0.0613877	1.97032	0.0345931	1.32368	0.0533893	36	0.816955	0.181564	1.56683	0.0555889	1.32354	0.10178	1.08269	0.14837	41	0.0516453	0.422715	0.936072	0.175765	1.57727	0.0703859	1.29316	0.0525895	33	-0.0224552	0.437912	1.20076	0.112977	2.21278	0.0203959	1.43446	0.0181964	27	-0.159708	0.4997	0.63288	0.268346	1.16735	0.127175	1.4617	0.0281944	14	1.60084	0.0625875	1.95832
Wadi_el_Gemal_Guide	10	-0.362968	0.585283	1.08917	0.140972	0.0516807	0.426915	0.967963	0.20116	8	-0.351841	0.566487	0.620969	0.275145	0.190168	0.379724	0.961801	0.20076	10	-0.408381	0.60008	0.921678	0.183763	-0.0683949	0.477704	0.919123	0.211758	9	-0.58349	0.684263	1.21245	0.112178	-0.49577	0.653669	1.22167	0.127774	8	0.308757	0.291142	1.15234	0.128574	-0.0463006	0.469706	0.70454	0.284943	2	0.217028	0.547491	0.207468
Gebel_Elba_Guide	32	0.277928	0.327534	-1.31957	0.90022	0.101396	0.432713	-0.469603	0.685063	23	0.531103	0.245551	-0.323607	0.631674	0.516204	0.288742	0.137433	0.460308	31	0.234208	0.334333	-1.3985	0.918216	0.120229	0.426115	0.311952	0.440112	28	0.023603	0.418716	-0.79695	0.777245	-0.648931	0.726055	-1.68761	0.928414	21	1.24403	0.105779	-1.52982	0.931614	-0.0975659	0.516497	0.428518	0.387323	11	-0.239367	0.596681	0.0338634
Gebel_Uweinat_Guide	12	-0.0655983	0.440112	1.92882	0.0277944	1.52183	0.0811838	-0.294515	0.604479	9	-0.276131	0.533693	1.47034	0.0671866	0.92147	0.167966	-0.343358	0.622875	12	-0.116251	0.453509	1.71111	0.0423915	1.32446	0.0961808	-0.365755	0.639272	10	-0.172455	0.491502	1.8167	0.0321936	1.51229	0.0793841	0.366594	0.394121	8	0.270988	0.311538	1.80914	0.0359928	1.25736	0.118976	0.135579	0.467506	4	0.677779	0.366627	0.657226
Mauritania_Pardial_2006	71	1.47506	0.0823835	2.57714	0.00459908	0.638652	0.25015	-0.0262226	0.589082	57	2.43873	0.0217956	3.036	0.00119976	0.907446	0.186763	0.187356	0.479704	67	1.37779	0.0937812	3.08968	0.00119976	0.957672	0.164967	0.0155596	0.580084	56	0.976941	0.154769	2.45887	0.00619876	0.862653	0.190362	0.0819538	0.560088	40	-0.391336	0.606679	2.91511	0.00119976	0.424749	0.321536	0.193785	0.503699	31	-0.849938	0.795841	-0.318218
Kamanjab_Bauer_et_al_1991	85	2.11426	0.0305939	2.09627	0.0185963	-0.353452	0.628474	-0.601923	0.766047	62	1.68445	0.0593881	2.32952	0.00779844	0.0658589	0.453709	0.194283	0.480104	79	2.45198	0.0179964	2.25939	0.0117976	0.148622	0.426315	-0.0728607	0.623875	67	1.94031	0.0411918	2.43286	0.00619876	-0.21754	0.570886	-0.736438	0.830634	48	1.4802	0.0821836	1.51585	0.0675865	0.40742	0.323535	-1.26483	0.875825	37	-0.486802	0.676065	1.26939
Southern_Niger_Goncalves_et_al_1013	23	-1.29307	0.955609	1.57702	0.0539892	-0.293216	0.584683	-1.88098	0.963807	20	-1.11601	0.909218	1.71227	0.0417916	-0.502713	0.664067	-1.50251	0.928614	23	-1.37418	0.974805	1.20539	0.114577	-0.492178	0.660468	-1.85221	0.960608	19	-0.700702	0.745851	0.652944	0.262148	-0.20568	0.553889	0.0123069	0.544091	18	-1.23085	0.939812	0.858673	0.203559	-1.71654	0.977604	-2.00215	0.967806	5	1.01005	0.169766	1.97053
Djibouti_Ineich_1999	75	1.53128	0.0739852	2.01982	0.0189962	-0.842456	0.80044	-0.499715	0.739252	49	1.63689	0.0617876	0.601341	0.274745	-1.04216	0.859628	-0.277143	0.620476	74	1.34781	0.094781	1.74843	0.0385923	-1.044	0.858628	0.632912	0.302939	54	1.36835	0.089782	2.18697	0.0145971	0.401721	0.330734	-1.08467	0.868026	44	-0.674244	0.733853	1.44651	0.0725855	-1.01012	0.843231	-0.10394	0.602879	31	1.03933	0.15057	1.25192
Turkana_Zilliani_2006	41	1.9955	0.0415917	1.99201	0.0217956	-0.638611	0.717457	-1.23068	0.867626	32	1.52201	0.0769846	1.86383	0.0291942	-0.912355	0.821036	-0.788943	0.773045	40	1.96436	0.0439912	2.04538	0.0187962	-0.687039	0.743051	-0.313203	0.653869	30	1.76064	0.0559888	1.3565	0.089982	-0.21912	0.563887	-1.5689	0.916617	22	0.405614	0.286743	1.93518	0.024995	-0.591813	0.706259	0.064142	0.510498	19	0.685477	0.258548	0.363971
Brandberg_Elzen_vdP_1983	36	-0.0175806	0.441712	0.943245	0.175565	1.08523	0.138572	1.3432	0.0481904	27	0.606362	0.232953	2.99259	0.00079984	1.89907	0.040192	1.58166	0.0411918	34	0.291928	0.331734	1.49952	0.0619876	1.2172	0.123175	1.31759	0.0515897	31	-0.0341531	0.439912	0.979017	0.164367	0.215024	0.410118	0.921605	0.158568	26	1.78806	0.0571886	1.3319	0.0907818	0.902323	0.184363	1.10123	0.130774	10	-0.287862	0.610678	-0.323453
LobatsiLinokana_Power_JH	21	-0.913172	0.839832	1.11302	0.133373	-0.406033	0.629874	-0.695681	0.746851	19	-0.690069	0.74965	-0.0424983	0.514697	-0.44654	0.646471	-0.432562	0.666467	21	-0.995945	0.873825	0.80856	0.218356	-0.611205	0.706859	-0.732163	0.753649	17	-0.609568	0.70106	-0.579691	0.719856	-0.324913	0.60028	-0.246096	0.640672	15	-0.907501	0.835233	0.946496	0.174765	-0.866036	0.804039	-1.0408	0.835833	6	0.483157	0.388522	0.723058
Sperrgebiet_Branch_1994	29	-0.6757	0.730454	2.79323	0.0019996	4.23357	0.00019996	0.42929	0.39992	24	0.0905704	0.386523	2.06565	0.0157968	4.91469	0.00019996	2.11335	0.00139972	29	-0.764746	0.769446	2.50242	0.00579884	3.92676	0.00079984	0.409387	0.411118	26	-0.498453	0.65087	2.70138	0.00339932	3.34259	0.00079984	-0.950174	0.836033	24	0.173574	0.365727	2.06135	0.0173965	3.41002	0.00159968	0.318246	0.433313	5	1.01165	0.169566	2.38221
Richtersveld_NP_Bauer_._Branch_1001	63	0.119022	0.39752	1.33981	0.0887822	1.6136	0.0605879	-1.22259	0.872026	53	-0.0769944	0.473705	0.737383	0.237752	2.01709	0.029994	-0.479741	0.693061	61	0.171305	0.386923	1.65163	0.0505899	1.49585	0.074785	-1.07091	0.844831	51	0.144154	0.385523	1.72187	0.0413917	1.74758	0.0463907	-0.227922	0.683863	43	1.62348	0.0685863	1.29607	0.0969806	1.14229	0.130774	-0.29078	0.658468	20	0.312774	0.381724	0.466015
Nieuwoudtville_area_Branch_1998_Nieuwoudtville_area_Mouton_._Alblas_1001	40	0.795951	0.194761	3.01309	0.00139972	1.30365	0.0985803	0.320081	0.44931	33	0.726091	0.211158	2.08532	0.0165967	1.48455	0.079984	1.17344	0.130574	38	0.827861	0.181964	2.84957	0.00139972	1.40438	0.0885823	-0.309792	0.64947	31	0.706972	0.204159	2.6837	0.0019996	1.7363	0.0509898	0.618787	0.305339	24	1.1782	0.119776	2.6264	0.00319936	1.13332	0.125375	-0.0381864	0.55109	16	-0.0868915	0.543891	1.38199
Karoo_NP_Branch_._Braack_1989	54	-0.0388401	0.45111	2.03391	0.0203959	2.46834	0.0131974	0.806535	0.231354	49	0.190067	0.364727	1.80751	0.0327934	2.71468	0.00759848	-0.225079	0.607479	53	-0.134195	0.507499	1.96556	0.0243951	2.25487	0.0207958	0.697643	0.280344	44	-0.629451	0.710058	1.80225	0.0331934	2.42821	0.0117976	0.233071	0.486703	36	0.124614	0.393921	1.87028	0.029794	2.34228	0.0175965	0.732075	0.282943	18	1.11711	0.137173	0.889542
Cape_Province_Branch_1990	47	-0.395911	0.614277	0.908847	0.181564	1.96589	0.0337932	1.18017	0.0883823	41	-0.00314401	0.441712	0.913537	0.185763	1.38754	0.0911818	1.41525	0.0609878	45	-0.389022	0.602679	1.41446	0.079984	1.94047	0.0353929	0.888254	0.19936	33	-0.331082	0.572486	-0.0518381	0.518496	2.55109	0.0113977	0.496202	0.369126	32	0.161162	0.371726	1.59364	0.0563887	2.14263	0.0243951	1.06634	0.141572	15	0.123414	0.464107	-0.789621
Parc_National_des_Volcans_PNV_Congo_Roelke_._Smith_1010	7	-0.759243	0.771446	0.725296	0.241552	0.144984	0.382523	0.364445	0.372525	6	-0.758719	0.764847	0.00782779	0.521296	-0.0712705	0.469506	0.265446	0.422515	7	-0.832615	0.815637	0.529865	0.309338	-0.0167738	0.44971	0.23071	0.435513	5	0.00133115	0.373125	0.928822	0.190762	0.543107	0.263947	1.43751	0.0633873	5	-0.12867	0.447111	0.90471	0.196161	-0.240132	0.525095	-0.443614	0.647071	2	0.256542	0.692462	0.266295
Tanzania_Arusha_National_Park_Razzetti_E_._CA_Msuya_Wagner	34	2.16177	0.0315937	0.619456	0.266947	0.26199	0.384323	0.534995	0.367526	28	1.28385	0.107379	-0.0147454	0.505699	0.854978	0.193761	1.32122	0.104579	33	1.95732	0.0415917	0.514459	0.316937	0.0461428	0.461508	0.782218	0.239152	22	2.13687	0.0337932	-0.420381	0.662667	0.575869	0.261548	-0.131752	0.622675	14	0.376967	0.285943	1.62988	0.0503899	-0.0503351	0.494501	-1.05974	0.837832	20	0.931622	0.175165	-1.69028
Nyika_Plateau_Stewart_1966	14	1.04501	0.146171	0.0151077	0.496101	1.84942	0.0467906	1.32733	0.0877824	9	0.351457	0.30094	0.296398	0.390722	0.152883	0.387922	1.42128	0.0835833	14	0.950769	0.154169	-0.517335	0.695861	1.51086	0.0753849	1.19744	0.112777	12	1.54325	0.0807838	-0.0153245	0.5001	1.63002	0.064987	0.858046	0.217357	6	0.995575	0.132773	0.0389771	0.470906	0.753109	0.218756	0.936144	0.223155	8	0.726714	0.260548	-0.124426
Mulanje_Broadley	56	2.22249	0.024995	1.34986	0.089982	0.396755	0.330934	-0.0747531	0.613877	36	1.95248	0.0375925	0.222054	0.414317	-0.0246076	0.483903	-1.56981	0.932414	54	1.99615	0.0355929	0.655837	0.264747	0.0809604	0.45011	0.418469	0.391922	39	2.90636	0.0113977	1.6286	0.0479904	0.940948	0.173165	-1.08264	0.878224	25	0.526233	0.260948	0.694249	0.253949	0.520439	0.29954	0.773849	0.263547	31	1.35145	0.0935813	0.747476
Soutpansberg_Kirchhof_et_al_1010	51	0.793437	0.20096	-2.2815	0.988802	-0.753593	0.763447	0.316213	0.463707	32	1.89677	0.0455909	-1.19457	0.878224	0.654319	0.245751	-0.58328	0.703659	48	0.836952	0.193561	-1.66854	0.953409	-0.987026	0.835433	0.470568	0.385123	37	-0.157986	0.506699	-2.43403	0.990802	-0.801758	0.788842	-0.090917	0.618076	25	-0.448966	0.616877	-1.76253	0.956809	-0.258847	0.586083	0.686656	0.29834	26	0.875606	0.190162	-1.89152
Blouberg_Nature_Reserve_Schmidt_1005	81	-0.177703	0.541292	-2.01333	0.977205	0.574244	0.269146	-0.0597569	0.586883	59	-0.556324	0.688062	-1.69114	0.955009	1.22894	0.107978	0.587845	0.334333	75	-0.235402	0.567287	-1.308	0.89782	0.574767	0.279344	0.020647	0.54809	58	-0.157546	0.526695	-1.60337	0.944811	1.23388	0.110178	-0.283945	0.666467	44	0.712211	0.220356	-0.512052	0.691062	0.252171	0.404119	0.207701	0.443711	37	-0.0494772	0.508498	-2.8875
Mkuzi_Game_Reserve_Pooley_1965	51	1.4882	0.079984	-0.713569	0.756849	-2.06406	0.986603	-2.7762	0.984403	42	1.75861	0.0515897	-1.09358	0.860428	-1.66011	0.961208	-0.983621	0.809238	46	1.60142	0.0695861	-1.23216	0.882424	-1.62171	0.953409	-2.76324	0.984003	36	0.930471	0.165967	-2.07346	0.982803	-1.36568	0.923215	-0.709828	0.814037	22	-1.23717	0.939612	-1.25292	0.892821	-1.71557	0.968006	-1.70062	0.931214	29	-0.215491	0.573685	-0.071513
Red_Sea_Hills_Müller_et_al_1011	31	-1.92885	0.996001	-0.938225	0.821236	0.639202	0.245551	-1.90634	0.944611	25	-1.74728	0.994001	-1.46679	0.925015	0.799189	0.19936	-1.49311	0.925415	31	-2.10471	0.9996	-1.78088	0.959408	0.150949	0.405119	-1.88823	0.941612	25	-1.56392	0.987403	-0.114534	0.538092	0.530239	0.274945	-3.46461	0.994001	23	-0.486136	0.641472	-1.50067	0.924815	-0.548866	0.688262	-1.49317	0.90182	8	0.681295	0.289142	1.34456
Eritrea_Jargen_1997	79	-1.53652	0.954209	1.14228	0.125175	0.855989	0.192561	-0.622932	0.810438	57	-1.02126	0.85003	0.114444	0.455109	-0.212445	0.556089	-0.0378448	0.592282	75	-1.80231	0.982603	0.97239	0.168366	0.664078	0.244751	-0.554237	0.792841	58	-1.17393	0.890222	0.585393	0.277744	1.67941	0.0555889	0.37555	0.380124	44	-0.667181	0.735453	1.65239	0.0457908	0.35854	0.344331	-0.279977	0.688662	35	0.0511528	0.479704	0.0610175
SE_Senegal_Joger_._Lambert_1001	38	0.761882	0.213557	1.24218	0.107379	0.805976	0.20176	-2.24546	0.966007	28	0.130982	0.402919	1.3333	0.0927814	0.487554	0.291542	-1.49699	0.921816	35	0.549926	0.268746	0.786837	0.213557	0.904892	0.176565	-1.78551	0.932214	28	1.34436	0.09978	2.60203	0.00459908	1.76111	0.0529894	-1.20737	0.879824	15	0.0173908	0.404119	1.66788	0.0441912	-0.189578	0.539892	-1.84859	0.956009	23	-0.385338	0.641472	-0.371952
W_NP_Chirio_1009	72	1.99341	0.0355929	2.88255	0.00219956	0.414169	0.319336	-1.58235	0.924415	52	0.102002	0.424915	2.53476	0.00679864	-0.528657	0.690062	-0.507465	0.712657	66	1.88356	0.0423915	2.95721	0.0009998	0.774051	0.214757	-2.58249	0.967806	47	2.08296	0.0357928	2.05955	0.0173965	2.14554	0.0271946	1.20401	0.0665867	26	-1.34284	0.956009	2.1002	0.0125975	-1.11821	0.871226	-1.55962	0.910418	46	-0.00878696	0.4975	1.4583
Sangaredi_Chirio_1013	67	3.571	0.00179964	4.55807	0.00019996	-2.29926	0.995201	-2.03966	0.945211	37	2.54051	0.0123975	4.02042	0.00019996	-1.27641	0.913417	0.623005	0.325935	59	4.18474	0.00059988	4.20089	0.00019996	-1.60862	0.957209	-1.5605	0.913217	44	4.09741	0.00159968	2.99388	0.00179964	-1.02442	0.85223	-2.21071	0.955809	20	-1.0441	0.888222	3.30891	0.00039992	-2.32891	0.997201	-1.19713	0.854829	47	0.317949	0.374325	2.41056
Upper_Niger_NR_Greenbaum_._Carr_1005	28	2.53798	0.014797	0.951388	0.170566	-1.18226	0.890822	-1.31018	0.875025	19	0.231028	0.346731	-0.0275183	0.516697	-1.2554	0.923215	-0.850963	0.784243	27	2.28286	0.0291942	0.862172	0.196961	-1.33763	0.924215	-0.48328	0.710058	17	3.31629	0.00619876	-1.61361	0.953809	0.820422	0.193561	0.0865956	0.542092	8	-1.04997	0.910418	0.757168	0.235953	-1.98448	0.993601	-2.10849	0.977205	20	0.765253	0.211158	-0.0532793
Outambi_._Kilimi_national_park_northern_Sierra_Leone_Zug_1987	17	0.546929	0.255549	2.6873	0.0039992	1.74368	0.0565887	-0.484904	0.682863	16	0.432377	0.297341	2.52318	0.00339932	2.43969	0.0179964	0.592049	0.30214	17	0.339246	0.335933	2.27803	0.0089982	1.34218	0.0945811	-0.564119	0.710658	14	1.73605	0.0639872	1.84222	0.0339932	2.15149	0.0307938	1.24537	0.0759848	7	0.338445	0.295541	1.7653	0.0389922	-0.433781	0.616077	-0.628977	0.736253	10	0.504394	0.267946	2.31972
Ethiopia_Awash_National_Park_Lanza_XXXX_Wagner	36	0.775899	0.207359	1.83543	0.0305939	0.760742	0.212158	-2.96395	0.993801	27	0.407315	0.30134	1.03008	0.161368	1.24331	0.111378	-2.61274	0.995001	35	0.480509	0.286743	1.76741	0.0389922	0.551252	0.274145	-2.03292	0.95221	23	2.21824	0.0307938	0.815167	0.212358	4.07049	0.0009998	-3.48161	0.996801	15	-0.653436	0.729054	2.22626	0.0107978	-1.03675	0.854429	-1.94219	0.961608	21	0.900733	0.179964	-0.106803
Comoé_Ivory_Coast	62	3.14797	0.00319936	1.44051	0.0721856	-0.212786	0.566687	-0.582865	0.796841	41	1.66915	0.0633873	1.82603	0.0325935	0.373675	0.334533	-0.355484	0.65207	57	3.16871	0.00419916	1.23548	0.106979	0.291547	0.376325	-0.307588	0.742052	43	3.84039	0.00239952	0.626269	0.269346	0.805355	0.19796	0.229091	0.471306	19	-0.929571	0.839632	1.36087	0.0853829	-0.847991	0.797041	-0.468673	0.691062	43	0.247752	0.405119	-0.354671
Togo_Segniagbeto_et_al_1011	126	6.50098	0.00019996	2.63555	0.00459908	0.607783	0.270146	-1.24348	0.910018	75	5.24967	0.00019996	2.16876	0.0133973	0.846762	0.190762	0.622015	0.295541	119	6.16683	0.00019996	2.72222	0.00279944	0.427841	0.330534	-1.27682	0.904419	83	7.11822	0.00019996	2.13443	0.0141972	2.51015	0.009998	1.20863	0.0881824	36	0.283543	0.330134	0.0879544	0.469506	0.473277	0.308938	-0.597487	0.767047	90	1.93246	0.0279944	2.58139
Central_African_Republic_Sangba_Chirio_L_._I_Ineich_1006_Wagner	48	3.793	0.00159968	2.75105	0.00159968	-1.19816	0.890222	-2.0755	0.94861	32	2.1869	0.0267946	3.52925	0.00019996	-1.16548	0.888622	-1.18803	0.867027	42	3.68538	0.0009998	2.59283	0.00339932	-1.30503	0.915217	-1.80721	0.924815	33	4.83369	0.0009998	3.36056	0.00039992	-0.599935	0.709058	-0.265652	0.69826	12	2.72369	0.0191962	1.46923	0.0759848	-0.81466	0.787443	-1.02287	0.825435	36	-0.620259	0.728054	1.65234
Togo_Hills_Leache_et_al_1006	38	-0.966614	0.831234	-0.471835	0.685663	-0.108337	0.516897	-0.180152	0.667467	29	-1.32745	0.940612	-0.252218	0.604879	-0.363284	0.612478	0.337044	0.415117	37	-1.19312	0.90042	-0.756042	0.772845	-0.44087	0.654669	0.16551	0.557289	24	-0.379931	0.60048	-2.19957	0.985403	1.64993	0.0665867	0.750444	0.228554	22	0.9763	0.154169	-0.0918609	0.54929	-0.711204	0.74765	0.0929265	0.554289	16	0.508267	0.318336	-0.315504
Benin_Forêt_de_Lama_Ullenbruch_1003_Wagner	38	1.84531	0.0525895	2.89816	0.0009998	-0.909615	0.814637	-1.5049	0.89782	28	0.853803	0.187562	2.46235	0.00679864	-0.644468	0.726055	-0.815536	0.779044	38	1.44817	0.0823835	2.25742	0.010198	-1.37205	0.927614	-1.48174	0.892222	24	2.26892	0.0291942	0.38878	0.35113	0.841614	0.188962	-0.756641	0.807439	14	-0.942566	0.858828	1.77917	0.0353929	-1.7162	0.980404	-1.50639	0.917217	24	1.61531	0.0531894	2.22123
Central_African_Republic_Seko_Chirio_L_._I_Ineich_1006_Wagner	35	6.31276	0.00019996	1.6875	0.044991	-0.599129	0.712458	-0.719658	0.778444	22	3.41406	0.00319936	1.2485	0.112378	-0.623588	0.712458	-0.24094	0.591882	34	5.82873	0.00019996	1.5587	0.0569886	-0.920393	0.823235	-0.973514	0.816837	22	7.73596	0.00019996	1.30063	0.0941812	1.15549	0.124775	0.437703	0.385123	5	-0.0955181	0.429514	1.09932	0.142771	-2.45495	0.9992	-2.1034	0.989402	30	1.48895	0.065187	-0.380571
Central_African_Republic_Mboki_Chirio_L_._I_Ineich_1006_Wagner	45	4.18691	0.0009998	2.60323	0.00379924	-0.688736	0.743851	-2.48272	0.973405	37	3.23279	0.00519896	2.11431	0.0139972	-0.939838	0.828034	-1.44201	0.905819	42	3.90935	0.00159968	1.67922	0.0419916	-0.880278	0.808438	-2.23158	0.959408	30	6.43349	0.00039992	2.88807	0.00219956	0.378202	0.328534	-1.16334	0.877824	11	0.690917	0.211958	1.16976	0.129974	-1.98008	0.992202	-2.57889	0.993201	34	0.628176	0.270746	1.78176
DR_Congo_Garamba_National_Park_Wagner	69	4.27807	0.00039992	3.60068	0.00019996	-0.201911	0.557489	-0.215651	0.686863	51	3.85793	0.00119976	3.90223	0.00019996	0.868936	0.185163	0.7448	0.270946	65	3.81122	0.00119976	2.59492	0.00419916	-0.5321	0.687263	-0.150639	0.663067	42	3.80924	0.00239952	2.50787	0.00439912	1.45746	0.0829834	0.909545	0.142971	20	0.338065	0.30094	1.47029	0.0671866	0.129372	0.412517	-0.253588	0.638472	49	1.03257	0.152969	3.08912
Kenya_Kakamega_Forest_Wagner_._Böhme_1007_Wagner	58	2.08351	0.0327934	2.50374	0.00679864	0.5722	0.271946	-0.397595	0.74865	44	0.96126	0.165967	1.9753	0.0233953	0.198786	0.391122	0.216206	0.484103	56	1.67677	0.0565887	1.78374	0.0345931	0.0636449	0.457309	-0.660278	0.813637	42	4.0333	0.00179964	3.79622	0.00019996	0.941751	0.169766	0.058144	0.554889	22	0.164734	0.363727	0.397117	0.355329	-0.730884	0.756449	-0.520189	0.711258	36	1.61172	0.0553889	3.43193
Kitobo_Forest_Malonza_et_al_1011	31	-1.70521	0.985803	-0.0416796	0.509898	-1.46912	0.944211	-1.50091	0.90062	22	-1.72703	0.994601	0.247331	0.404319	-1.48226	0.956209	-0.870863	0.793241	30	-1.84236	0.993801	-0.251262	0.606079	-1.6702	0.967606	-2.19299	0.969806	23	-1.33837	0.956809	-0.782857	0.782643	-1.05542	0.857429	-1.46286	0.909618	21	-0.0424303	0.457309	0.469648	0.324535	-1.79265	0.976205	-1.97216	0.956609	10	-0.000955172	0.525895	-0.406358
Katavi_National_Park_Caro_et_al_1011	43	0.347396	0.331334	0.601652	0.271946	-0.862751	0.807039	-1.37187	0.882024	30	0.10991	0.405119	1.27646	0.103379	-0.415693	0.642072	-0.207374	0.595481	40	0.139239	0.404119	0.682639	0.247351	-0.764406	0.765047	-1.16829	0.856029	31	1.08037	0.140972	1.39398	0.0825835	-0.182326	0.541692	-2.21461	0.961008	19	1.04496	0.140172	1.27865	0.0987802	-1.50751	0.94961	-0.790734	0.769046	24	-0.168663	0.558888	-0.868696
Katanga_Broadley_._Cotterill_1004	109	2.94947	0.00419916	2.67811	0.00279944	0.271159	0.386923	-0.126105	0.602679	58	1.6864	0.0573885	2.18839	0.0141972	-0.494532	0.671666	0.859263	0.20076	98	3.14143	0.00259948	2.56703	0.00379924	0.243712	0.396521	0.44377	0.354329	72	2.2099	0.0239952	1.32257	0.094781	1.34269	0.10098	0.155665	0.467706	40	0.277184	0.340132	1.93735	0.0231954	0.0317274	0.469306	-0.0171958	0.60028	69	0.962991	0.167566	1.20178
Capanda_Dam_Region_Ceriaco_et_al_1014	11	-1.53397	0.996601	0.0888509	0.466307	-0.93612	0.832034	-0.202181	0.582683	9	-1.30543	0.971406	-1.28613	0.897021	-1.11806	0.90142	-0.0757107	0.527295	11	-1.6569	0.9978	-0.346491	0.632474	-1.14695	0.893021	-0.291486	0.614677	7	-1.18341	0.94941	-0.995742	0.830034	0.0185834	0.434713	0.876761	0.221756	9	-1.16805	0.940812	0.055307	0.470306	-1.61324	0.971806	-0.524744	0.690662	2	0.458519	0.372026	0.456128
Cangadala_NP	55	1.82035	0.0459908	2.01985	0.0181964	-0.418638	0.640272	-0.457781	0.767047	35	0.330067	0.330734	1.27598	0.102779	-1.04357	0.858228	-1.37537	0.897221	52	1.74676	0.0513897	2.33665	0.00759848	-0.595073	0.711058	-0.067909	0.64967	33	2.20602	0.0307938	1.57556	0.054989	1.12901	0.129974	0.0623495	0.561888	22	2.78065	0.0143971	1.60398	0.0519896	-1.14529	0.878024	-2.14129	0.971206	33	1.43773	0.0807838	1.00019
Mozambique_Niassa_GR_Branch_et_al_1005_Wagner	51	-0.844504	0.792442	0.18009	0.433113	-1.28639	0.905619	-4.12308	0.9992	34	-1.13003	0.884423	1.59502	0.0531894	-1.31248	0.923415	-2.22318	0.985203	50	-1.12657	0.878224	-0.187407	0.582284	-1.61795	0.959408	-4.14222	0.9996	37	0.387288	0.310338	-0.559114	0.69966	-0.410932	0.636273	-3.99598	0.997001	28	0.29078	0.328134	0.233503	0.417916	-2.31561	0.995601	-2.98765	0.994001	23	1.08984	0.144771	0.437944
Zambia_Luangwa_Valley_Wagner	22	0.911417	0.172366	1.44732	0.0725855	0.40291	0.318936	-1.18759	0.852629	16	-0.106626	0.470706	1.57577	0.0591882	1.1102	0.130174	-1.05943	0.843831	22	0.586752	0.261948	0.857943	0.19896	0.00742828	0.462707	-1.26907	0.869026	15	1.3872	0.0981804	0.249279	0.403919	2.27662	0.0235953	-0.113939	0.60088	9	-1.14093	0.929214	0.587538	0.278944	-1.5034	0.961008	-2.07549	0.974605	13	1.67017	0.0585883	1.71891
Kasanka_NP_Liste_v_Sebastian	46	2.11936	0.0289942	-1.03077	0.842232	-0.257159	0.575085	-0.378296	0.734053	31	1.71895	0.0579884	-0.103838	0.538292	-0.0677136	0.489702	-0.22993	0.603279	43	1.99919	0.0381924	-0.983629	0.837233	-0.177448	0.542092	0.0261428	0.616677	33	3.02283	0.00679864	-0.567456	0.718456	0.571292	0.271146	-0.438263	0.759248	16	-1.26015	0.94841	-1.49491	0.927814	-1.39896	0.938812	-2.22103	0.982404	30	0.962671	0.169366	-0.365466
Gorongosa_Mozambique	57	-0.180211	0.544091	1.47693	0.0695861	-1.06802	0.861628	-1.67672	0.918616	36	-0.356773	0.60208	0.928398	0.179164	-0.592834	0.710058	-1.02245	0.827235	54	-0.293587	0.577485	1.10199	0.136573	-1.09206	0.868226	-0.927371	0.84843	37	0.729761	0.216557	-0.001924	0.508898	0.655424	0.240352	-2.30768	0.958608	28	0.123485	0.388122	1.05977	0.143971	-1.74573	0.971006	-1.31761	0.873625	29	0.884793	0.192961	1.36358
Matobo_Broadley_._Wilson	72	0.0938606	0.438712	0.640668	0.258348	-1.30593	0.913217	-3.00486	0.981404	53	0.0655997	0.443711	0.551544	0.291342	-0.153883	0.541892	-1.50663	0.908618	68	-0.211775	0.555089	0.58946	0.286543	-1.46077	0.934813	-2.82334	0.974205	50	0.118831	0.409318	0.34112	0.376125	-0.300427	0.603079	-0.502014	0.777445	33	-0.859211	0.811638	0.955945	0.170366	-1.80616	0.975205	-1.84056	0.934213	39	0.447524	0.332533	-0.285833
Parque_Natinal_de_Banhine_._Southern_Mozambique_Pietersen_et_al_1013	41	-0.905523	0.807838	-1.85119	0.964807	0.729772	0.222555	0.54158	0.35233	30	-1.40348	0.94901	-1.44768	0.926815	-0.108097	0.509298	0.230773	0.44911	38	-0.950097	0.829034	-1.26137	0.887622	0.638289	0.244351	0.356226	0.465307	30	-1.14447	0.895821	-2.12792	0.980604	1.38182	0.0925815	0.481443	0.353529	22	-0.423689	0.613277	-1.44979	0.921616	1.31422	0.0989802	0.478003	0.407119	19	0.159284	0.45111	-0.866734
Langjan_Nature_Reserve_Schmidt_1001	40	-1.49133	0.957009	-1.01621	0.84763	1.0349	0.14997	-0.622494	0.768446	31	-1.19235	0.907818	-0.780593	0.782643	0.384624	0.322136	-0.553811	0.70106	37	-1.57174	0.968606	-0.835354	0.79924	1.0189	0.15037	-0.535913	0.74885	32	-1.04433	0.867427	-1.60222	0.943211	1.61344	0.0627874	0.232769	0.485303	23	-0.167535	0.5017	-0.387767	0.65027	2.02783	0.0337932	-0.407378	0.686863	17	-0.958708	0.824635	-0.961377
South_Africa_Krueger_National_Park_Anonymous_Wagner	98	0.363849	0.341732	2.47978	0.00579884	-1.35784	0.917616	-1.81591	0.953809	68	0.298762	0.347131	1.26828	0.103779	-0.511349	0.684863	-0.960207	0.823835	92	0.0133097	0.469306	2.16366	0.0179964	-1.61628	0.953809	-1.69285	0.945211	64	0.506298	0.279344	1.46585	0.0707858	0.313741	0.353729	-0.888318	0.866827	45	0.926707	0.163367	2.38006	0.00659868	-1.88729	0.977205	-1.35423	0.890422	53	0.615207	0.269546	0.913054
Guinea_Ziama_Forest_Böhme_Rödel_._Wagner_1007_Wagner	58	4.97837	0.00039992	-0.10031	0.543291	0.629248	0.255149	0.409404	0.434313	40	4.73913	0.00059988	-0.279309	0.609878	0.285308	0.377724	0.331683	0.45171	57	4.56435	0.00059988	-0.3197	0.628074	0.0561744	0.471506	0.735971	0.270546	38	6.52037	0.00019996	0.446123	0.329134	2.59149	0.0069986	0.87255	0.206959	14	-1.05172	0.888022	-1.79903	0.962607	-0.764061	0.777644	0.286744	0.415917	44	2.06637	0.0173965	0.9998
Guinea_Liberia_Cote_dIvoire_Mount_Nimba_Ineich_1003_Wagner	67	5.54262	0.00019996	-0.364822	0.643071	1.07268	0.146171	0.262771	0.493501	40	5.42087	0.00019996	-0.7342	0.769646	0.759421	0.217157	0.454228	0.405519	65	5.127	0.00019996	-1.17223	0.875425	0.58735	0.268146	0.453959	0.425915	45	6.69233	0.00019996	0.999158	0.163767	2.79326	0.004999	1.18376	0.0673865	16	0.104812	0.390722	-2.97628	0.997201	-0.162648	0.537892	0.0958938	0.481504	51	1.93623	0.0285943	1.80219
Tchabal_Mbabo_Mountains_Hermann_et_al_1007	15	-0.956768	0.836833	0.272545	0.397321	-0.29659	0.594281	-0.864376	0.803439	14	-0.902617	0.824835	0.0815807	0.474905	-0.346407	0.596881	-0.649916	0.742851	15	-1.03998	0.870626	-0.193635	0.582484	-0.55042	0.687662	-0.956876	0.824435	12	0.346125	0.30054	1.54337	0.0657868	0.206113	0.381724	0.472902	0.366927	9	-0.112602	0.457908	0.217069	0.421716	-1.37307	0.943011	-0.866557	0.805639	6	0.214939	0.454109	0.285357
Lamto_Roedel_1997_Barbault_1971	52	2.27479	0.0215957	-0.951468	0.823235	-0.428269	0.645671	0.341943	0.44991	31	1.11077	0.138372	-1.34437	0.904419	-0.878933	0.808838	0.777521	0.264147	50	2.02114	0.0357928	-0.613398	0.727455	-0.53724	0.69846	0.572463	0.367926	32	3.98273	0.00119976	0.147329	0.444111	1.94737	0.0333933	0.908375	0.190362	17	0.290805	0.323535	-1.52301	0.933013	-0.749511	0.769046	0.171964	0.455309	35	0.754902	0.231754	-0.216026
Mt_Oku_Ineich_et_al_1015	44	1.99409	0.035193	3.38443	0.00019996	1.07214	0.139372	-0.726403	0.74885	31	2.3582	0.0231954	1.785	0.0345931	0.754321	0.217756	-0.433133	0.665267	43	1.71238	0.0571886	3.49449	0.00039992	0.691872	0.236953	0.0840498	0.526695	31	2.42785	0.019996	2.98424	0.00139972	1.47807	0.0787842	0.00854621	0.560488	16	1.89843	0.0471906	2.89758	0.00119976	0.156768	0.409518	0.276863	0.414717	28	1.59151	0.0593881	1.51877
Takamanda_Forest_Reserve_LeBreton_et_al_1003	76	2.79337	0.00679864	2.01128	0.0225955	0.437532	0.314137	0.788163	0.237552	52	2.87383	0.00779844	0.867639	0.19916	-0.109852	0.528294	0.820161	0.231754	73	2.5657	0.0117976	1.325	0.0919816	0.0642348	0.453909	0.746243	0.252549	51	4.06963	0.00039992	2.16988	0.0129974	2.18045	0.0239952	1.23638	0.0507898	25	-0.46483	0.640672	0.314376	0.388722	0.204963	0.39872	0.361126	0.417117	51	1.14694	0.130574	2.21504
Mawne_Forest_Reserve_Foguekem_1001	59	2.17176	0.0243951	0.622791	0.267147	0.824733	0.20036	1.0116	0.154369	40	1.76276	0.0581884	-0.480571	0.683063	-0.14449	0.538692	0.606903	0.335333	57	1.90002	0.0357928	-0.0852907	0.537892	0.425271	0.329134	0.999296	0.143371	40	2.67713	0.0127974	2.20978	0.0113977	2.21779	0.0205959	1.19596	0.0745851	20	-0.924821	0.838232	-0.921164	0.813437	0.236127	0.384723	0.718408	0.30154	39	1.12374	0.133773	1.74959
Tai_NP_Roedel_Mahsberg_1000	55	3.82478	0.00179964	-0.678416	0.75105	-0.00381878	0.480304	0.506687	0.387922	36	3.2759	0.00419916	-1.74972	0.959008	-0.697605	0.747251	0.406208	0.417916	51	3.9446	0.0009998	-0.891799	0.812438	0.170607	0.416317	0.684463	0.305339	38	4.86577	0.00019996	0.27476	0.391322	0.921216	0.172166	1.00813	0.130974	14	-1.2932	0.953809	-2.38922	0.988602	-0.780728	0.776645	0.344597	0.385523	41	0.668607	0.257149	0.956985
Cameroon_Korup_NP_Lawson_1993_Wagner	72	5.0583	0.00019996	0.946312	0.174965	1.25514	0.113777	0.526274	0.378924	46	3.83653	0.00119976	0.0155113	0.496501	0.532827	0.287143	0.609307	0.345131	71	4.6522	0.00019996	0.71713	0.238552	0.52476	0.290542	0.874158	0.180564	46	5.78168	0.00019996	2.36112	0.00779844	3.94896	0.00039992	0.744382	0.253149	19	-0.251962	0.539492	-1.16355	0.875425	0.583529	0.258748	0.519562	0.353529	53	2.40387	0.00919816	1.73669
Mt_Nlonako_Herrmann_et_al_1005	86	5.45583	0.00019996	1.95176	0.0257948	0.358585	0.35133	0.629792	0.30234	56	3.5284	0.00279944	1.2247	0.111578	0.374653	0.341532	0.649083	0.311338	81	5.57725	0.00019996	0.787818	0.220556	0.0639313	0.464507	0.55504	0.34753	55	4.39601	0.00079984	3.26289	0.00119976	1.51248	0.0717856	1.21772	0.0531894	22	-0.664314	0.730254	-0.478431	0.690462	0.19692	0.404119	0.102455	0.489102	64	1.73762	0.0405919	2.35878
Central_African_Republic_Ouazona_Chirio_L_._I_Ineich_1006_Wagner	42	4.59357	0.00059988	2.56433	0.0039992	-0.209078	0.556889	-0.341023	0.657269	32	3.82184	0.0019996	2.48694	0.00579884	-0.27235	0.587083	-0.927786	0.803639	38	4.62741	0.00019996	1.79017	0.0291942	-0.450084	0.658068	-0.882742	0.797241	26	5.25876	0.00019996	2.67294	0.00259948	0.144044	0.418516	0.211216	0.490702	8	0.374364	0.272146	0.746121	0.237153	-0.995536	0.868226	-2.55647	0.988602	34	0.180599	0.419316	2.14004
Central_African_Republic_Zimba_Chirio_L_._I_Ineich_1006_Wagner	56	2.42748	0.015197	0.996138	0.159168	-1.12723	0.879024	0.486496	0.391122	39	2.28173	0.0263947	0.546685	0.293741	-0.986534	0.845631	0.421021	0.422116	54	2.14574	0.0253949	1.49792	0.064787	-1.42375	0.934213	0.495321	0.396321	35	2.19779	0.0253949	0.00558368	0.4999	-0.255138	0.588082	0.278912	0.479504	19	0.873666	0.172965	0.246606	0.410518	-1.10611	0.876825	-0.184679	0.576685	37	1.2288	0.118376	0.791767
Mt_Cameroon_GONWOUO_NONO_Legrand_1001	54	0.221115	0.380124	1.88284	0.0269946	0.354829	0.354529	0.628656	0.323135	38	-0.184195	0.535293	1.22556	0.112378	0.113632	0.432114	0.440431	0.406319	52	0.0295222	0.452909	1.23663	0.105579	-0.0403464	0.4977	0.623922	0.342731	38	1.2364	0.111578	2.9379	0.00079984	1.17877	0.121576	0.753437	0.264747	24	0.246195	0.345331	1.03717	0.153569	-0.0720784	0.511898	0.246272	0.44811	30	0.866979	0.193561	1.90697
Central_African_Republic_SCAD_Chirio_L_._I_Ineich_1006_Wagner	49	2.09515	0.0317936	0.759137	0.230754	0.104421	0.440912	0.809011	0.244951	37	1.62079	0.0669866	0.222486	0.424515	-0.181439	0.54929	0.41346	0.414317	47	1.84352	0.0475905	0.106336	0.465707	-0.249391	0.585683	0.839269	0.241152	33	2.61874	0.0145971	1.07284	0.139972	0.73368	0.225955	0.451262	0.407319	16	-0.998231	0.867027	-0.545997	0.712458	-0.179078	0.542891	0.425863	0.372525	33	0.788944	0.217956	1.48231
Gabon_Monts_de_Crystal_Pauwels_et_al_1001_Wagner	45	2.84425	0.00879824	1.0128	0.15217	-0.135848	0.536293	0.758461	0.271946	29	1.66743	0.0613877	1.18963	0.120976	-0.801812	0.778844	1.05857	0.162567	43	2.74953	0.0115977	0.309744	0.386123	-0.436839	0.652869	0.765431	0.278744	29	2.84801	0.00959808	2.31623	0.0105979	0.972378	0.161968	0.692482	0.302739	13	-0.554415	0.675265	-0.291072	0.620676	-0.437265	0.65067	0.530138	0.325935	32	0.961965	0.176365	1.40467
Uganda_Kibale_National_Forest_Wagner	46	2.81504	0.00819836	1.73141	0.0393921	2.25131	0.0205959	0.837319	0.234753	34	3.96663	0.00139972	1.36522	0.084783	1.90762	0.0333933	1.35327	0.0535893	46	2.41775	0.0191962	1.03178	0.15197	1.4341	0.0839832	0.762031	0.281544	34	5.17111	0.00039992	2.08327	0.0175965	2.45248	0.0123975	1.03066	0.133573	15	-0.605486	0.696661	0.76767	0.224355	0.515044	0.286343	1.22668	0.122575	31	2.38956	0.00639872	1.36725
DR_Congo_Virunga_National_Park_Wagner	101	2.18189	0.0229954	2.01989	0.0181964	0.532368	0.287742	0.508792	0.356729	77	3.39362	0.00239952	0.822347	0.205159	0.706621	0.236753	0.278522	0.491702	96	1.96472	0.0311938	1.64101	0.0495901	0.406311	0.333333	0.647792	0.274945	70	3.60901	0.00219956	3.02742	0.0009998	1.44388	0.0795841	0.662855	0.265547	38	0.360007	0.318736	1.3166	0.0887822	0.119913	0.441312	0.254516	0.468506	63	1.12479	0.135173	1.12275
Gabon_Lopé_NP_Pauwels_et_al_1006_Wagner_	31	1.56344	0.0759848	-1.93424	0.971206	0.0980247	0.435913	0.557391	0.342132	23	0.620221	0.241752	-1.78437	0.958608	-0.542158	0.691462	0.47892	0.365527	30	1.37222	0.094981	-2.1364	0.981204	-0.227646	0.571286	0.643754	0.314137	22	2.23713	0.0293941	-1.71374	0.955209	0.441194	0.310938	0.419394	0.418716	10	-0.636508	0.707259	-1.9398	0.971006	0.13244	0.409718	0.525195	0.318536	21	0.43683	0.35013	-0.719671
Uganda_Bwindi_Impenetrable_Forest_Wagner	35	0.345939	0.335133	3.29161	0.00039992	1.53858	0.0707858	1.78623	0.0059988	31	1.5521	0.0709858	2.76722	0.00219956	0.961169	0.166967	1.82684	0.00239952	35	0.074499	0.424515	2.79919	0.00119976	0.884817	0.181964	1.62949	0.00939812	27	2.54082	0.0173965	3.13181	0.00079984	1.42996	0.0865827	1.32801	0.0373925	16	-0.358428	0.583483	1.89572	0.0257948	0.314206	0.346331	1.23032	0.111978	19	1.94448	0.0295941	3.27443
Tana_River_Malonza_et_al_1006	22	-1.63329	0.983603	0.974982	0.164767	0.0781688	0.432713	-0.69633	0.755049	16	-1.69208	0.993401	1.06253	0.147171	-0.351935	0.606279	0.117745	0.481104	21	-1.66048	0.991002	1.07823	0.147171	0.136476	0.416317	0.0553729	0.507898	17	-0.963849	0.842432	1.47235	0.0703859	0.374925	0.321936	-0.468515	0.70226	14	-0.761635	0.775045	1.37269	0.084983	-0.563004	0.694861	-0.126769	0.54969	8	-0.407901	0.691462	-0.245067
Gabon_Loango_Pauwels_et_al_1006_Wagner	29	-0.919453	0.818836	-2.45819	0.991202	0.311412	0.353929	0.386425	0.40172	20	-1.22627	0.924615	-2.04863	0.976605	-0.217158	0.556489	0.243422	0.439712	28	-1.01972	0.858028	-2.70385	0.994401	0.00786398	0.476705	0.443337	0.379724	23	0.111094	0.40072	-1.04609	0.858228	0.185821	0.40132	0.020412	0.553489	16	0.510165	0.254749	-2.01334	0.971606	0.817236	0.19876	0.177414	0.44811	13	0.112603	0.475505	-1.28849
Monts_Doudou_Burger_et_al_1004	29	1.70917	0.0593881	0.387905	0.356729	1.01318	0.155969	1.16308	0.121976	18	0.988437	0.154569	-0.0348608	0.521496	0.294813	0.353329	1.11043	0.145171	29	1.45899	0.0865827	-0.281094	0.619476	0.496304	0.295741	1.07843	0.155769	20	1.88362	0.0487902	1.63971	0.0507898	1.49227	0.0777844	0.965633	0.166367	10	0.870089	0.163167	-0.165892	0.572286	1.86098	0.0453909	1.33715	0.0893821	19	1.4619	0.069986	0.730169
Gabon_Moukalaba_NP_Pauwels_et_al_1006_Wagner	37	1.47176	0.0805839	-0.306533	0.619676	0.305317	0.362527	0.696894	0.292342	23	0.192188	0.371926	-0.549364	0.710258	-0.192759	0.557289	0.722102	0.280944	37	1.23106	0.122176	-1.04915	0.84903	-0.2351	0.576885	0.6417	0.328534	24	2.57629	0.0185963	2.27216	0.0111978	1.61022	0.0669866	1.10338	0.107179	14	0.69498	0.20176	-1.24636	0.890822	0.231495	0.382124	0.296363	0.412318	23	1.77056	0.0319936	1.15252
Gabon_Massif_de_Chaillu_Pauwels_et_al_1001_Wagner	40	2.73247	0.0107978	-0.720443	0.770646	1.47457	0.075185	0.938823	0.190162	27	2.14374	0.0333933	-0.520855	0.696861	1.48888	0.074785	1.17839	0.116177	39	2.45713	0.0179964	-0.871924	0.807838	1.11119	0.131574	1.05439	0.159968	31	4.00278	0.00179964	0.235411	0.411718	1.49021	0.0743851	0.533137	0.378724	12	-0.798655	0.793441	-1.74657	0.958608	0.1908	0.390722	0.424407	0.355129	28	1.56169	0.0617876	0.78504
Kenya_ArabukoSokoke_Forest_Wagner	61	1.31473	0.10138	1.48765	0.0677864	0.984578	0.161968	-1.06917	0.826435	43	0.769955	0.211158	0.530053	0.305139	1.1085	0.134373	-0.73564	0.75045	57	1.21051	0.117976	1.68636	0.0417916	1.11975	0.129974	-0.623685	0.735453	44	2.55575	0.014997	0.499299	0.313937	2.51775	0.0115977	-1.29906	0.885823	22	-1.5921	0.984803	1.51755	0.0641872	-1.60113	0.955609	-0.647025	0.728454	39	0.133992	0.439112	-0.00127738
Tanzania_Usambara_Mountains_Wagner	28	-0.43445	0.633673	1.8752	0.0281944	1.01815	0.153569	0.475021	0.367926	20	-0.303233	0.561888	1.74166	0.0415917	0.0792884	0.440312	1.18084	0.127974	27	-0.566695	0.691262	2.00531	0.0155969	0.833852	0.189562	1.21562	0.109178	21	0.427174	0.295141	1.87914	0.029994	0.936298	0.169566	-1.13591	0.862228	14	0.0414996	0.409918	1.79631	0.0337932	2.00079	0.0341932	1.12661	0.152769	14	0.51991	0.342132	0.947003
Tanzania_Udzungwe_Mountains_Wagner	16	-0.807336	0.781044	1.74625	0.0363927	3.36059	0.0029994	1.24428	0.106379	13	-0.299764	0.546491	1.68206	0.0407918	3.64476	0.00259948	2.00299	0.00259948	15	-0.782841	0.760248	1.99647	0.0167966	3.60073	0.00159968	1.87758	0.00239952	13	0.423192	0.280744	2.31476	0.00679864	3.19607	0.00339932	0.551918	0.342132	11	1.4274	0.0927814	2.0743	0.0121976	4.14187	0.00059988	1.85698	0.0029994	5	-0.717297	0.741452	-0.0695427
Ndumu_Game_Reserve_Pooley_1965	50	0.592174	0.25155	-1.21152	0.883623	-2.51725	0.996201	-1.55246	0.921816	46	1.0665	0.14917	-1.45078	0.925815	-2.37119	0.997001	-1.59722	0.917017	45	0.767566	0.205359	-1.5943	0.940012	-1.72768	0.964007	-1.89514	0.958008	34	0.429969	0.29994	-2.69714	0.9976	-1.73145	0.969206	0.309012	0.475705	19	-1.83487	0.997401	-1.50943	0.928014	-2.41405	0.996201	-1.44449	0.908418	31	-0.215954	0.579284	-0.362401
Sodwana_Bay_National_Park_Haagner_1994	63	1.20272	0.123775	1.10964	0.135973	-2.14555	0.989602	-1.73192	0.933813	47	2.35244	0.019996	0.849645	0.20096	-1.18636	0.886623	-0.541348	0.713657	56	1.55534	0.0743851	0.273996	0.412717	-1.91562	0.980004	-1.56105	0.911418	46	1.3852	0.0913817	0.809839	0.211558	-2.11903	0.989202	-1.65052	0.911218	23	-1.13225	0.906019	-0.324083	0.631874	-2.30288	0.994401	-1.92729	0.964607	40	-0.192865	0.573485	1.94562
Oribi_Gorge_Nature_Reserve_Bourquin_._Mathias_1984	21	0.0445581	0.429714	-1.29364	0.89902	-1.45746	0.943411	-0.430625	0.671466	18	-0.40938	0.606679	-1.23875	0.894421	-1.73762	0.975205	-0.630104	0.721656	21	-0.121291	0.494701	-1.94409	0.973005	-1.75899	0.974805	-0.470536	0.677664	14	0.386411	0.290342	-0.208288	0.577085	-0.545492	0.690662	-0.00592016	0.55029	9	-1.29645	0.966007	-1.8371	0.968606	-2.20661	0.992402	-1.36186	0.906819	12	0.91238	0.191962	0.783984
Tsitsikamma_Branch_._Hanekom_1987	29	0.0503848	0.445511	-0.0630329	0.527495	0.0542641	0.453309	0.944295	0.194561	27	0.597729	0.244951	-1.07908	0.855229	0.343987	0.342332	0.578231	0.339932	27	-0.0225673	0.459308	0.48534	0.316737	-0.00475897	0.474905	0.99814	0.180964	22	-0.0567751	0.462907	-0.422538	0.657868	-0.616836	0.720656	0.277869	0.470506	12	-0.875783	0.818836	0.175002	0.44791	-0.675046	0.745651	-0.253624	0.591082	17	-0.0418491	0.532893	-0.370792
DXS: Deserts & Xeric Shrublands
MFWS: Mediterranean Forests, Woodland & Scrubs
MGS: Montane Grasslands & Shrublands
FGS: Flooded Grasslands & Savannahs
TGSS: Tropical Grasslands, Savannahs & Shrublands
TMBF: Tropical Moist Broadleaf Forests
WOM: without manually added species
WOF: without fossoiral species
DIS: only species with discrete lifestyle traits
NRI: Net relatedness index
bio1: mean annual temperature
bio4: temperature seasonality
bio12: mean annual precipitation
bio14: precipitation of the driest month
bio15: precipitation seasonality
[truncated: 5 more columns]

## Sheet: Supplementary Data 3D
Locality data + Structure of localities WOC (tested against biome species pool)
Localities	ntaxa_WOC	NRI_WOC	p_NRI_WOC	NTI_WOC	p_NTI_WOC	trait_NRI_WOC	p_traits_NRI_WOC	trait_NTI_WOC	p_trait_NTI_WOC
El_Alamein_Guide	13	-0.777755	0.787243	0.788173	0.222555	0.781455	0.207359	0.215135	0.437313
Fezzan_Province_Libya_Essighaier_2015	14	-1.1862	0.934013	0.559124	0.29774	-0.147157	0.511698	-1.06875	0.845631
Wadi_el_Gemal_Guide	10	-0.401134	0.593481	0.985571	0.164767	0.109621	0.406319	0.998772	0.187962
Gebel_Elba_Guide	32	0.208191	0.34853	-1.47328	0.928614	0.225963	0.382723	-0.413776	0.665267
Gebel_Uweinat_Guide	12	-0.114748	0.469906	1.74345	0.0381924	1.57301	0.0743851	-0.256588	0.59888
Kamanjab_Bauer_et_al_1991	85	2.16663	0.0277944	1.99294	0.0225955	-0.112363	0.539892	-0.394506	0.691662
Djibouti_Ineich_1999	75	1.44746	0.0863827	1.86641	0.0313937	-0.660316	0.735053	-0.295486	0.656669
Turkana_Zilliani_2006	41	1.99226	0.0431914	1.82407	0.0325935	-0.485051	0.665667	-1.16489	0.858028
Brandberg_Elzen_vdP_1983	36	-0.0937272	0.479304	0.781726	0.217357	1.27726	0.10238	1.44373	0.0459908
LobatsiLinokana_Power_JH	21	-0.965977	0.858828	1.03733	0.154169	-0.301828	0.581684	-0.717892	0.753649
Sperrgebiet_Branch_1994	29	-0.73347	0.759048	2.64992	0.00339932	4.57623	0.00039992	0.505813	0.346731
Richtersveld_NP_Bauer_._Branch_1001	63	0.0341158	0.432913	1.13408	0.130174	1.90169	0.0387922	-1.03243	0.835233
Nieuwoudtville_area_Branch_1998_Nieuwoudtville_area_Mouton_._Alblas_1001	40	0.76895	0.196961	2.78426	0.0029994	1.5416	0.0711858	0.385331	0.40152
Karoo_NP_Branch_._Braack_1989	54	-0.137864	0.5013	1.92388	0.025195	2.82173	0.0079984	0.918817	0.19836
Cape_Province_Branch_1990	47	-0.490776	0.652669	0.764136	0.221556	2.20754	0.0183963	1.27801	0.0737852
Parc_National_des_Volcans_PNV_Congo_Roelke_._Smith_1010	7	-0.756767	0.768446	0.748021	0.233753	0.170032	0.367127	0.340027	0.390522
Tanzania_Arusha_National_Park_Razzetti_E_._CA_Msuya_Wagner	34	2.24467	0.0259948	0.616043	0.271946	0.279797	0.370926	0.536667	0.357329
Nyika_Plateau_Stewart_1966	14	1.05187	0.143371	-0.00900269	0.494901	1.90164	0.0407918	1.30313	0.089982
Mulanje_Broadley	56	2.30849	0.0205959	1.31104	0.0975805	0.371466	0.341932	-0.0426253	0.615877
Soutpansberg_Kirchhof_et_al_1010	51	0.806253	0.20036	-2.34798	0.989402	-0.758581	0.769246	0.311756	0.44771
Blouberg_Nature_Reserve_Schmidt_1005	81	-0.181892	0.54869	-1.98706	0.978004	0.60482	0.276745	-0.042732	0.572885
Mkuzi_Game_Reserve_Pooley_1965	51	1.51556	0.075185	-0.705953	0.758448	-2.12414	0.990002	-2.73401	0.984003
Red_Sea_Hills_Müller_et_al_1011	31	-1.9753	0.9982	-1.0026	0.836833	0.816459	0.20156	-1.72229	0.935213
W_NP_Chirio_1009	72	1.72305	0.0537892	2.785	0.00219956	0.659129	0.246551	-1.27304	0.888222
Sangaredi_Chirio_1013	67	3.24238	0.00359928	4.37871	0.00019996	-2.15721	0.992202	-1.64761	0.917017
Upper_Niger_NR_Greenbaum_._Carr_1005	28	2.29951	0.0227954	0.893183	0.195161	-1.06389	0.863027	-1.12012	0.845231
Outambi_._Kilimi_national_park_northern_Sierra_Leone_Zug_1987	17	0.444109	0.291942	2.62002	0.0039992	2.00278	0.0371926	-0.400592	0.65207
Ethiopia_Awash_National_Park_Lanza_XXXX_Wagner	36	0.571037	0.260548	1.82293	0.0343931	0.958145	0.167566	-2.71306	0.992202
Comoé_Ivory_Coast	62	2.86376	0.0069986	1.33091	0.0905819	0.00973751	0.476905	-0.325015	0.735053
Togo_Segniagbeto_et_al_1011	126	5.9834	0.00019996	2.49529	0.00559888	0.985223	0.156769	-0.971988	0.860628
Central_African_Republic_Sangba_Chirio_L_._I_Ineich_1006_Wagner	48	3.39196	0.00279944	2.66538	0.00359928	-1.05847	0.854429	-1.73138	0.926215
Togo_Hills_Leache_et_al_1006	38	-1.11915	0.883823	-0.51623	0.696061	0.0850193	0.434913	0.0196655	0.581684
Benin_Forêt_de_Lama_Ullenbruch_1003_Wagner	38	1.57922	0.0719856	2.80268	0.00159968	-0.797868	0.788042	-1.29129	0.865427
Central_African_Republic_Seko_Chirio_L_._I_Ineich_1006_Wagner	35	5.99619	0.00019996	1.60521	0.0537892	-0.43852	0.645471	-0.562657	0.726855
Central_African_Republic_Mboki_Chirio_L_._I_Ineich_1006_Wagner	45	3.88332	0.00119976	2.5062	0.0059988	-0.508422	0.675065	-2.10937	0.960208
DR_Congo_Garamba_National_Park_Wagner	69	3.87026	0.00059988	3.54182	0.00019996	0.020997	0.469306	-0.00776189	0.623675
Kenya_Kakamega_Forest_Wagner_._Böhme_1007_Wagner	58	1.82514	0.0461908	2.43433	0.00679864	0.77338	0.209158	-0.19449	0.685863
Kitobo_Forest_Malonza_et_al_1011	31	-1.75819	0.990202	-0.107564	0.536893	-1.41012	0.938012	-1.29259	0.876025
Katavi_National_Park_Caro_et_al_1011	43	0.155116	0.39952	0.477277	0.318936	-0.747325	0.760848	-1.15243	0.847431
Katanga_Broadley_._Cotterill_1004	109	2.57073	0.00879824	2.51645	0.0069986	0.62667	0.259148	0.142257	0.496501
Capanda_Dam_Region_Ceriaco_et_al_1014	11	-1.61789	0.996601	0.0519115	0.483103	-0.903204	0.824035	-0.130459	0.560288
Cangadala_NP	55	1.57526	0.0691862	1.96024	0.0239952	-0.235497	0.571486	-0.243386	0.69866
Mozambique_Niassa_GR_Branch_et_al_1005_Wagner	51	-1.02576	0.84903	0.0625921	0.480904	-1.16412	0.882224	-3.69511	0.9994
Zambia_Luangwa_Valley_Wagner	22	0.693943	0.226955	1.43769	0.0791842	0.583117	0.259948	-1.07531	0.837233
Kasanka_NP_Liste_v_Sebastian	46	1.81612	0.0483903	-1.1125	0.868226	-0.0510903	0.5001	-0.173304	0.658468
Gorongosa_Mozambique	57	-0.393602	0.628674	1.35313	0.0911818	-0.918276	0.814637	-1.39354	0.885423
Matobo_Broadley_._Wilson	72	-0.163568	0.542691	0.489787	0.317736	-1.16882	0.879024	-2.55285	0.968806
Parque_Natinal_de_Banhine_._Southern_Mozambique_Pietersen_et_al_1013	41	-1.07234	0.863627	-1.87853	0.969606	0.935213	0.175965	0.657793	0.304139
Langjan_Nature_Reserve_Schmidt_1001	40	-1.58579	0.966807	-1.14196	0.870626	1.22575	0.112378	-0.44666	0.705659
South_Africa_Krueger_National_Park_Anonymous_Wagner	98	0.0439379	0.458308	2.28923	0.00879824	-1.12996	0.873025	-1.49643	0.929414
Guinea_Ziama_Forest_Böhme_Rödel_._Wagner_1007_Wagner	58	4.8946	0.00019996	-0.0951658	0.533293	0.628572	0.25115	0.378425	0.440912
Guinea_Liberia_Cote_dIvoire_Mount_Nimba_Ineich_1003_Wagner	67	5.46868	0.00019996	-0.36166	0.645871	1.0871	0.143571	0.266652	0.493701
Tchabal_Mbabo_Mountains_Hermann_et_al_1007	15	-0.975924	0.843631	0.255356	0.409718	-0.282489	0.580084	-0.858815	0.806239
Lamto_Roedel_1997_Barbault_1971	52	2.23426	0.0243951	-1.00235	0.841632	-0.374455	0.624075	0.385136	0.435913
Mt_Oku_Ineich_et_al_1015	44	1.98338	0.0359928	3.39424	0.00019996	1.02872	0.155769	-0.732652	0.754849
Takamanda_Forest_Reserve_LeBreton_et_al_1003	76	2.83287	0.00659868	2.01914	0.0215957	0.470292	0.311138	0.72261	0.254949
Mawne_Forest_Reserve_Foguekem_1001	59	2.16842	0.024995	0.651949	0.257349	0.821226	0.19816	0.973908	0.154969
Tai_NP_Roedel_Mahsberg_1000	55	3.79008	0.00059988	-0.681026	0.75105	0.00235766	0.476305	0.488735	0.393321
Cameroon_Korup_NP_Lawson_1993_Wagner	72	5.08066	0.00019996	0.963087	0.171166	1.23778	0.113177	0.502192	0.387722
Mt_Nlonako_Herrmann_et_al_1005	86	5.55464	0.00019996	2.00031	0.0229954	0.387454	0.339932	0.582753	0.330734
Central_African_Republic_Ouazona_Chirio_L_._I_Ineich_1006_Wagner	42	4.55379	0.00019996	2.61762	0.00359928	-0.190147	0.558288	-0.378923	0.656869
Central_African_Republic_Zimba_Chirio_L_._I_Ineich_1006_Wagner	56	2.28349	0.0225955	1.04245	0.15117	-1.14644	0.882424	0.437506	0.420116
Mt_Cameroon_GONWOUO_NONO_Legrand_1001	54	0.199321	0.380924	1.93097	0.0259948	0.350323	0.34793	0.632542	0.330334
Central_African_Republic_SCAD_Chirio_L_._I_Ineich_1006_Wagner	49	2.03171	0.0361928	0.764614	0.223955	0.129701	0.426915	0.804591	0.242352
Gabon_Monts_de_Crystal_Pauwels_et_al_1001_Wagner	45	2.86298	0.00639872	1.00356	0.159568	-0.09115	0.513897	0.736811	0.279544
Uganda_Kibale_National_Forest_Wagner	46	2.72625	0.0113977	1.71421	0.0453909	2.2171	0.0213957	0.803468	0.244551
DR_Congo_Virunga_National_Park_Wagner	101	2.15853	0.0241952	2.04113	0.0205959	0.553716	0.284743	0.507311	0.35213
Gabon_Lopé_NP_Pauwels_et_al_1006_Wagner_	31	1.52742	0.0755849	-1.89712	0.969406	0.109609	0.428514	0.529783	0.358328
Uganda_Bwindi_Impenetrable_Forest_Wagner	35	0.325437	0.334133	3.36304	0.00019996	1.48687	0.075185	1.75716	0.00539892
Tana_River_Malonza_et_al_1006	22	-1.61716	0.980004	0.98336	0.167766	0.0855837	0.442312	-0.707054	0.74965
Gabon_Loango_Pauwels_et_al_1006_Wagner	29	-0.931151	0.827435	-2.39143	0.991002	0.307043	0.34913	0.341498	0.426515
Monts_Doudou_Burger_et_al_1004	29	1.66686	0.0613877	0.377129	0.362727	1.01757	0.15097	1.14856	0.129774
Gabon_Moukalaba_NP_Pauwels_et_al_1006_Wagner	37	1.47077	0.0833833	-0.284669	0.611078	0.329475	0.355929	0.676979	0.302939
Gabon_Massif_de_Chaillu_Pauwels_et_al_1001_Wagner	40	2.66929	0.0117976	-0.688641	0.75185	1.5116	0.0713857	0.933372	0.19756
Kenya_ArabukoSokoke_Forest_Wagner	61	1.31139	0.10238	1.48239	0.0673865	0.961936	0.162368	-1.08857	0.829234
Tanzania_Usambara_Mountains_Wagner	28	-0.417653	0.625875	1.87397	0.0277944	1.03256	0.14797	0.512969	0.35133
Tanzania_Udzungwe_Mountains_Wagner	16	-0.806291	0.787842	1.75414	0.039792	3.33905	0.00319936	1.2643	0.10158
Ndumu_Game_Reserve_Pooley_1965	50	0.614754	0.24935	-1.19701	0.885423	-2.46333	0.9976	-1.64086	0.925615
Sodwana_Bay_National_Park_Haagner_1994	63	1.18862	0.118376	1.12654	0.131374	-2.10598	0.985003	-1.79302	0.940412
Oribi_Gorge_Nature_Reserve_Bourquin_._Mathias_1984	21	0.0450595	0.417916	-1.27344	0.894821	-1.44317	0.943211	-0.450182	0.666267
Tsitsikamma_Branch_._Hanekom_1987	29	0.0458847	0.431114	-0.0471284	0.517297	0.0534413	0.45051	0.933358	0.19996
DXS: Deserts & Xeric Shrublands
MFWS: Mediterranean Forests, Woodland & Scrubs
MGS: Montane Grasslands & Shrublands
FGS: Flooded Grasslands & Savannahs
TGSS: Tropical Grasslands, Savannahs & Shrublands
TMBF: Tropical Moist Broadleaf Forests
WOC: without country lists
NRI: Net relatedness index
bio1: mean annual temperature
bio4: temperature seasonality
bio12: mean annual precipitation
bio14: precipitation of the driest month
bio15: precipitation seasonality
