# Supplementary material for: Divergent trends in functional and phylogenetic structure in reptile communities across Africa
Source: Nat Commun. 2018 Nov 8;9:4697. doi: 10.1038/s41467-018-07107-y (PMC6224532; doi:10.1038/s41467-018-07107-y)
Supplement: Supplementary file 6 — Supplementary Data 4 [file 41467_2018_7107_MOESM6_ESM.xlsx]

## Sheet: Supplementary Data 4
Structure of Biomes
Traits					Phylo					Traits					Phylo
Squamates										Squamates
Biome	trait-NRI	p value			Biome	NRI	p value			Biome	trait-NTI	p value			Biome	NTI	p value
DXS	6.34275	0.00019996	Clustered		DXS	-2.49732	0.997001	Overdispersed		DXS	-1.32337	0.90182			DXS	2.8933	0.0009998	Clustered
MFWS	5.68958	0.00019996	Clustered		MFWS	-1.01515	0.853629			MFWS	0.122027	0.559288			MFWS	1.47457	0.070186
MGS	-1.95172	0.979604	Overdispersed		MGS	1.31801	0.0979804			MGS	-0.941171	0.838632			MGS	4.96677	0.00019996	Clustered
FGS	0.154914	0.419916			FGS	3.78074	0.0009998	Clustered		FGS	-0.960844	0.865627			FGS	2.91352	0.00239952	Clustered
TGSS	-1.60523	0.94981			TGSS	8.39745	0.00019996	Clustered		TGSS	-1.03825	0.85083			TGSS	2.65099	0.0039992	Clustered
TMBF	-2.64667	0.997001	Overdispersed		TMBF	9.44333	0.00019996	Clustered		TMBF	0.0313746	0.489302			TMBF	6.13329	0.00019996	Clustered
without manually added species										without manually added species
Biome	trait-NRI	p value			Biome	NRI	p value			Biome	trait-NTI	p value			Biome	NTI	p value
DXS	4.38276	0.00019996	Clustered		DXS	-2.26819	0.995201	Overdispersed		DXS	-0.331561	0.625875			DXS	1.79398	0.0387922	Clustered
MFWS	3.66941	0.00119976	Clustered		MFWS	-0.285752	0.555289			MFWS	-1.39824	0.894221			MFWS	0.363343	0.362927
MGS	-2.1715	0.991002	Overdispersed		MGS	2.25545	0.0225955	Clustered		MGS	-0.68763	0.80124			MGS	4.21285	0.00019996	Clustered
FGS	0.300303	0.360128			FGS	3.00496	0.00859828	Clustered		FGS	-2.3922	0.975005			FGS	1.74863	0.0435913	Clustered
TGSS	-1.963	0.977005	Overdispersed		TGSS	7.87374	0.00019996	Clustered		TGSS	-1.47951	0.933613			TGSS	3.47687	0.00079984	Clustered
TMBF	-2.32771	0.994801	Overdispersed		TMBF	8.02583	0.00019996	Clustered		TMBF	-0.283908	0.609878			TMBF	5.86993	0.00019996	Clustered
without country lists										without country lists
Biome	trait-NRI	p value			Biome	NRI	p value			Biome	trait-NTI	p value			Biome	NTI	p value
DXS	6.55278	0.00019996	Clustered		DXS	-2.70532	0.9996	Overdispersed		DXS	-1.66599	0.95221			DXS	2.05071	0.020196	Clustered
MGS	-1.29636	0.907419			MGS	0.726938	0.229754			MGS	-0.658712	0.779444			MGS	4.45151	0.00019996	Clustered
FGS	0.890581	0.186163			FGS	3.06352	0.00519896	Clustered		FGS	-0.726618	0.817237			FGS	2.36236	0.00939812	Clustered
TGSS	-0.621821	0.732054			TGSS	7.88163	0.00019996	Clustered		TGSS	-0.927023	0.819236			TGSS	1.71113	0.0461908	Clustered
TMBF	-1.3356	0.910018			TMBF	8.11741	0.00019996	Clustered		TMBF	0.527191	0.30214			TMBF	5.75783	0.00019996	Clustered
without fossorial species										without fossorial species
Biome	trait-NRI	p value			Biome	NRI	p value			Biome	trait-NTI	p value			Biome	NTI	p value
DXS	5.59265	0.00019996	Clustered		DXS	-3.18451	0.9998	Overdispersed		DXS	-1.43652	0.923615			DXS	3.18849	0.00139972	Clustered
MFWS	5.47846	0.00019996	Clustered		MFWS	-1.16045	0.90022			MFWS	0.114564	0.559888			MFWS	1.74419	0.035193	Clustered
MGS	-1.80536	0.969206			MGS	1.25225	0.112977			MGS	-1.36545	0.913817			MGS	4.72632	0.00019996	Clustered
FGS	0.764915	0.221356			FGS	4.61351	0.00059988	Clustered		FGS	-1.10148	0.890622			FGS	2.42378	0.00839832	Clustered
TGSS	-1.10456	0.871826			TGSS	8.59594	0.00019996	Clustered		TGSS	-1.10137	0.863027			TGSS	3.22193	0.00059988	Clustered
TMBF	-2.51212	0.994801	Overdispersed		TMBF	9.24449	0.00019996	Clustered		TMBF	-0.182628	0.575685			TMBF	6.3295	0.00019996	Clustered
only species with discrete lifestyle traits										only discrete trait species
Biome	trait-NRI	p value			Biome	NRI	p value			Biome	trait-NTI	p value			Biome	NTI	p value
DXS	7.98227	0.00019996	Clustered		DXS	-0.374699	0.625275			DXS	0.140217	0.435913			DXS	3.81684	0.00019996	Clustered
MFWS	4.96719	0.00019996	Clustered		MFWS	-0.325124	0.578684			MFWS	0.971717	0.121176			MFWS	1.2803	0.0977804
MGS	-1.73449	0.971206			MGS	1.08861	0.140172			MGS	0.456079	0.331734			MGS	3.64283	0.00059988	Clustered
FGS	1.06713	0.145971			FGS	2.27387	0.0239952			FGS	0.531991	0.310138			FGS	2.23581	0.0129974	Clustered
TGSS	-1.0566	0.855229			TGSS	6.78471	0.00019996	Clustered		TGSS	0.422367	0.330534			TGSS	1.94119	0.0235953	Clustered
TMBF	-1.4064	0.921816			TMBF	8.21837	0.00019996	Clustered		TMBF	0.907226	0.190362			TMBF	4.46492	0.00019996	Clustered
Lizards										Lizards
Biome	trait-NRI	p value			Biome	NRI	p value			Biome	trait-NTI	p value			Biome	NTI	p value
DXS	3.86152	0.00059988	Clustered		DXS	1.59335	0.0665867			DXS	-1.25785	0.862827			DXS	3.27662	0.0009998	Clustered
MFWS	5.05924	0.00019996	Clustered		MFWS	1.80839	0.0543891			MFWS	-1.28049	0.874225			MFWS	1.31023	0.0911818
MGS	-1.38892	0.924415			MGS	0.932569	0.171366			MGS	-1.446	0.89982			MGS	2.74523	0.00259948	Clustered
FGS	-0.160194	0.540692			FGS	-0.341571	0.584883			FGS	-1.42875	0.896621			FGS	1.99897	0.0203959	Clustered
TGSS	-1.18174	0.887423			TGSS	0.585444	0.261748			TGSS	-0.489139	0.671266			TGSS	1.87377	0.029994	Clustered
TMBF	-0.500687	0.690662			TMBF	7.04789	0.00019996	Clustered		TMBF	-1.54837	0.910818			TMBF	4.1474	0.00019996	Clustered
Snakes										Snakes
Biome	trait-NRI	p value			Biome	NRI	p value			Biome	trait-NTI	p value			Biome	NTI	p value
DXS	5.12087	0.00019996	Clustered		DXS	0.599566	0.272346			DXS	-0.703942	0.781044			DXS	0.949581	0.174965
MFWS	2.12008	0.0307938	Clustered		MFWS	0.801886	0.234553			MFWS	-0.107272	0.592282			MFWS	1.33822	0.0959808
MGS	-1.91762	0.980604	Overdispersed		MGS	-0.0784341	0.530694			MGS	-0.187076	0.647471			MGS	4.67859	0.00019996	Clustered
FGS	-0.242664	0.577485			FGS	1.18376	0.122575			FGS	-0.520726	0.774245			FGS	1.39563	0.0795841
TGSS	-1.81476	0.965807			TGSS	0.109578	0.445911			TGSS	0.0106202	0.488102			TGSS	0.395133	0.34893
TMBF	-3.48101	1	Overdispersed		TMBF	0.772384	0.215957			TMBF	0.630115	0.270346			TMBF	3.71235	0.00019996	Clustered
DXS: Deserts & Xeric Shrublands
MFWS: Mediterranean Forests, Woodland & Scrubs
MGS: Montane Grasslands & Shrublands
FGS: Flooded Grasslands & Savannahs
TGSS: Tropical Grasslands, Savannahs & Shrublands
TMBF: Tropical Moist Broadleaf Forests
NRI: Net relatedness index
