# Supplementary material for: Divergent trends in functional and phylogenetic structure in reptile communities across Africa
Source: Nat Commun. 2018 Nov 8;9:4697. doi: 10.1038/s41467-018-07107-y (PMC6224532; doi:10.1038/s41467-018-07107-y)
Supplement: Supplementary file 7 — Supplementary Data 5 [file 41467_2018_7107_MOESM7_ESM.xlsx]

## Sheet: Supplementary Data 5
Model results
OLS Model																		SAR model 2 nearest neighbors												SAR model 6 nearest neighbors												SAR model 10 nearest neighbors
NRI squamates																		NRI squamates												NRI squamates												NRI squamates
OLS Model	Estimate	Std. Error	t value	Pr(>|t|)	AIC OLS Model	beta coeff OLS	adj. R² OLS Model	Moran´s I 2 nearest neighbors OLS		Moran´s I 6 nearest neighbors OLS		Moran´s I 10 nearest neighbors OLS		Moran´s I distance OLS		degrees of freedom OLS Model		SAR model 2 nearest neighbors	Estimate	Std. Error	z value	Pr(>|z|)	AICc SAR model 2 nearest neighbors	beta coeff SAR model 2 nearest neighbors	pseudo R² SAR model 2 nearest neighbors	Moran´s I 2 nearest neighbors SAR2		parameters estimated SAR model 2 nearest neighbors		SAR model 6 nearest neighbors	Estimate	Std. Error	z value	Pr(>|z|)	AICc SAR model 6 nearest neighbors	beta coeff SAR model 6 nearest neighbors	pseudo R² SAR model 6 nearest neighbors	Moran´s I 6 nearest neighbors SAR6		parameters estimated SAR model 6 nearest neighbors		SAR model 10 nearest neighbors	Estimate	Std. Error	z value	Pr(>|z|)	AICc SAR model 10 nearest neighbors	beta coeff SAR model 10 nearest neighbors	pseudo R² SAR model 10 nearest neighbors
(Intercept)	-6.8497	1.38034	-4.96234	3.37371e-06	417.59	0	0.579166	statistic	0.127401	statistic	0.0828367	statistic	0.0596581	statistic	0.0104778	88		(Intercept)	-6.40949	1.4494	-4.42216	9.77175e-06	417.9		0.601706	statistic	-0.00207759	6		(Intercept)	-6.19355	1.46224	-4.23566	2.27885e-05	417.773		0.602258	statistic	0.00172054	6		(Intercept)	-6.4601	1.47155	-4.39	1.13352e-05	417.897		0.601722
log(bio14 + 1)	0.609517	0.223531	2.72677	0.00771855		0.23495		pvalue	0.085	pvalue	0.056	pvalue	0.059	pvalue	0.239			log(bio14 + 1)	0.504827	0.242629	2.08065	0.0374656		0.194596		pvalue	0.455	number of observations SAR model 2 nearest neighbors		log(bio14 + 1)	0.512315	0.246194	2.08094	0.0374392		0.197482		pvalue	0.386	number of observations SAR model 6 nearest neighbors		log(bio14 + 1)	0.578087	0.239032	2.41845	0.0155867		0.222835
bio1	0.0271699	0.00572265	4.74778	7.91974e-06		0.352218												bio1	0.025623	0.00587953	4.35801	1.31253e-05		0.332165				92		bio1	0.0246936	0.00582593	4.23856	2.24957e-05		0.320116				92		bio1	0.0253979	0.00582246	4.36205	1.28851e-05		0.329246
bio12	0.00253853	0.000375202	6.76577	1.40976e-09		0.555342												bio12	0.00263092	0.000419465	6.27209	3.56242e-10		0.575554						bio12	0.0026269	0.000444567	5.9089	3.4441e-09		0.574674						bio12	0.00260013	0.000452263	5.74917	8.96821e-09		0.568819
trait_NRI_squamates																		trait_NRI_squamates												trait_NRI_squamates												trait_NRI_squamates
OLS Model	Estimate	Std. Error	t value	Pr(>|t|)	AIC OLS Model	beta coeff OLS	adj. R² OLS Model	Moran´s I 2 nearest neighbors OLS		Moran´s I 6 nearest neighbors OLS		Moran´s I 10 nearest neighbors OLS		Moran´s I distance OLS		degrees of freedom OLS Model		SAR model 2 nearest neighbors	Estimate	Std. Error	z value	Pr(>|z|)	AICc SAR model 2 nearest neighbors	beta coeff SAR model 2 nearest neighbors	pseudo R² SAR model 2 nearest neighbors	Moran´s I 2 nearest neighbors SAR2		parameters estimated SAR model 2 nearest neighbors		SAR model 6 nearest neighbors	Estimate	Std. Error	z value	Pr(>|z|)	AICc SAR model 6 nearest neighbors	beta coeff SAR model 6 nearest neighbors	pseudo R² SAR model 6 nearest neighbors	Moran´s I 6 nearest neighbors SAR6		parameters estimated SAR model 6 nearest neighbors		SAR model 10 nearest neighbors	Estimate	Std. Error	z value	Pr(>|z|)	AICc SAR model 10 nearest neighbors	beta coeff SAR model 10 nearest neighbors	pseudo R² SAR model 10 nearest neighbors
(Intercept)	8.00794	1.48038	5.40937	5.49143e-07	340.818	0	0.361591	statistic	0.422283	statistic	0.302106	statistic	0.228484	statistic	0.101831	87		(Intercept)	4.19824	0.917295	4.57676	4.72239e-06	322.612		0.486609	statistic	-0.0459582	5		(Intercept)	3.33772	0.937266	3.56112	0.000369272	314.384		0.53053	statistic	0.016803	5		(Intercept)	4.95569	0.943707	5.2513	1.51028e-07	322.805		0.485529
log(bio14 + 1)	-0.569248	0.194131	-2.93229	0.00429932		-0.412968		pvalue	0.001	pvalue	0.001	pvalue	0.001	pvalue	0.007			bio1	-0.0116482	0.00354671	-3.28423	0.00102263		-0.284189		pvalue	0.629	number of observations SAR model 2 nearest neighbors		bio1	-0.00828256	0.00322999	-2.56426	0.0103395		-0.202075		pvalue	0.282	number of observations SAR model 6 nearest neighbors		bio1	-0.0136902	0.00341554	-4.00821	6.11817e-05		-0.334008
bio1	-0.0132386	0.00379968	-3.48414	0.000775364		-0.322992												bio12	-0.00126995	0.000276207	-4.59782	4.26929e-06		-0.522865				92		bio12	-0.00110106	0.000305583	-3.60315	0.000314384		-0.45333				92		bio12	-0.0013569	0.000285815	-4.74749	2.0596e-06		-0.558666
bio12	-0.000767095	0.000250894	-3.05745	0.00296537		-0.315829
sqrt(bio15)	-0.353793	0.135825	-2.60477	0.0108113		-0.321248
ntaxa_squamates																		ntaxa_squamates												ntaxa_squamates												ntaxa_squamates
OLS Model	Estimate	Std. Error	t value	Pr(>|t|)	AIC OLS Model	beta coeff OLS	adj. R² OLS Model	Moran´s I 2 nearest neighbors OLS		Moran´s I 6 nearest neighbors OLS		Moran´s I 10 nearest neighbors OLS		Moran´s I distance OLS		degrees of freedom OLS Model		SAR model 2 nearest neighbors	Estimate	Std. Error	z value	Pr(>|z|)	AICc SAR model 2 nearest neighbors	beta coeff SAR model 2 nearest neighbors	pseudo R² SAR model 2 nearest neighbors	Moran´s I 2 nearest neighbors SAR2		parameters estimated SAR model 2 nearest neighbors		SAR model 6 nearest neighbors	Estimate	Std. Error	z value	Pr(>|z|)	AICc SAR model 6 nearest neighbors	beta coeff SAR model 6 nearest neighbors	pseudo R² SAR model 6 nearest neighbors	Moran´s I 6 nearest neighbors SAR6		parameters estimated SAR model 6 nearest neighbors		SAR model 10 nearest neighbors	Estimate	Std. Error	z value	Pr(>|z|)	AICc SAR model 10 nearest neighbors	beta coeff SAR model 10 nearest neighbors	pseudo R² SAR model 10 nearest neighbors
(Intercept)	-19.9791	22.8376	-0.874832	0.384047	847.906	0	0.0794943	statistic	0.0674432	statistic	0.0498723	statistic	0.0471883	statistic	0.0216466	88		(Intercept)	-21.3491	23.5966	-0.904755	0.365595	849.628		0.115328	statistic	0.0063031	6		(Intercept)	-24.4539	23.7796	-1.02836	0.303782	849.403		0.11749	statistic	0.00285224	6		(Intercept)	-24.8548	23.6884	-1.04924	0.294067	849.01		0.121246
log(bio14 + 1)	7.05569	2.57573	2.73929	0.00745313		0.387984		pvalue	0.198	pvalue	0.119	pvalue	0.092	pvalue	0.172			log(bio14 + 1)	6.89443	2.66189	2.59005	0.00959612		0.379117		pvalue	0.415	number of observations SAR model 2 nearest neighbors		log(bio14 + 1)	7.25473	2.69781	2.68912	0.00716408		0.398929		pvalue	0.37	number of observations SAR model 6 nearest neighbors		log(bio14 + 1)	7.53302	2.66541	2.82621	0.0047102		0.414232
bio1	0.116254	0.0586926	1.98073	0.0507445		0.214989												bio1	0.124967	0.0593808	2.10451	0.0353344		0.231102				92		bio1	0.130995	0.0594226	2.20446	0.027492		0.242249				92		bio1	0.129063	0.0601043	2.14731	0.0317687		0.238676
sqrt(bio15)	3.4436	2.10585	1.63525	0.105568		0.237009												sqrt(bio15)	3.43114	2.13675	1.60578	0.108322		0.236151						sqrt(bio15)	3.57305	2.12468	1.68169	0.092629		0.245918						sqrt(bio15)	3.58352	2.10193	1.70487	0.0882191		0.246639
NTI_squamates																		NTI_squamates												NTI_squamates												NTI_squamates
OLS Model	Estimate	Std. Error	t value	Pr(>|t|)	AIC OLS Model	beta coeff OLS	adj. R² OLS Model	Moran´s I 2 nearest neighbors OLS		Moran´s I 6 nearest neighbors OLS		Moran´s I 10 nearest neighbors OLS		Moran´s I distance OLS		degrees of freedom OLS Model		SAR model 2 nearest neighbors	Estimate	Std. Error	z value	Pr(>|z|)	AICc SAR model 2 nearest neighbors	beta coeff SAR model 2 nearest neighbors	pseudo R² SAR model 2 nearest neighbors	Moran´s I 2 nearest neighbors SAR2		parameters estimated SAR model 2 nearest neighbors		SAR model 6 nearest neighbors	Estimate	Std. Error	z value	Pr(>|z|)	AICc SAR model 6 nearest neighbors	beta coeff SAR model 6 nearest neighbors	pseudo R² SAR model 6 nearest neighbors	Moran´s I 6 nearest neighbors SAR6		parameters estimated SAR model 6 nearest neighbors		SAR model 10 nearest neighbors	Estimate	Std. Error	z value	Pr(>|z|)	AICc SAR model 10 nearest neighbors	beta coeff SAR model 10 nearest neighbors	pseudo R² SAR model 10 nearest neighbors
(Intercept)	6.38993	1.36771	4.67198	1.03977e-05	326.441	0	0.105887	statistic	0.127878	statistic	0.102039	statistic	0.0125521	statistic	-0.014168	90		(Intercept)	6.11296	1.53226	3.98951	6.62089e-05	326.946		0.131739	statistic	-0.00795688	4		(Intercept)	5.74948	1.68724	3.40763	0.000655305	326.019		0.140439	statistic	2.03179e-05	4		(Intercept)	6.31229	1.42853	4.41873	9.92838e-06	328.542		0.116541
log(bio4)	-0.623386	0.181653	-3.43175	0.000907718		-0.340166		pvalue	0.07	pvalue	0.03	pvalue	0.259	pvalue	0.503			log(bio4)	-0.582853	0.203485	-2.86435	0.0041786		-0.318048		pvalue	0.474	number of observations SAR model 2 nearest neighbors		log(bio4)	-0.533596	0.223454	-2.38794	0.0169431		-0.29117		pvalue	0.405	number of observations SAR model 6 nearest neighbors		log(bio4)	-0.612723	0.189548	-3.23255	0.00122691		-0.334347
																												92												92
trait_NTI_squamates																		trait_NTI_squamates												trait_NTI_squamates												trait_NTI_squamates
OLS Model	Estimate	Std. Error	t value	Pr(>|t|)	AIC OLS Model	beta coeff OLS	adj. R² OLS Model	Moran´s I 2 nearest neighbors OLS		Moran´s I 6 nearest neighbors OLS		Moran´s I 10 nearest neighbors OLS		Moran´s I distance OLS		degrees of freedom OLS Model		SAR model 2 nearest neighbors	Estimate	Std. Error	z value	Pr(>|z|)	AICc SAR model 2 nearest neighbors	beta coeff SAR model 2 nearest neighbors	pseudo R² SAR model 2 nearest neighbors	Moran´s I 2 nearest neighbors SAR2		parameters estimated SAR model 2 nearest neighbors		SAR model 6 nearest neighbors	Estimate	Std. Error	z value	Pr(>|z|)	AICc SAR model 6 nearest neighbors	beta coeff SAR model 6 nearest neighbors	pseudo R² SAR model 6 nearest neighbors	Moran´s I 6 nearest neighbors SAR6		parameters estimated SAR model 6 nearest neighbors		SAR model 10 nearest neighbors	Estimate	Std. Error	z value	Pr(>|z|)	AICc SAR model 10 nearest neighbors	beta coeff SAR model 10 nearest neighbors	pseudo R² SAR model 10 nearest neighbors
(Intercept)	4.26115	1.17639	3.62222	0.000485317	271.289	0	0.168618	statistic	0.169663	statistic	0.0429139	statistic	0.0284218	statistic	0.0333037	89		(Intercept)	4.4437	1.29541	3.43033	0.000602841	270.812		0.210537	statistic	0.00188365	5		(Intercept)	4.21715	1.25777	3.35288	0.000799745	272.952		0.191953	statistic	0.00212801	5		(Intercept)	5.97217	1.39894	4.26908	1.96284e-05	272.419		0.255784
log(bio4)	-0.373174	0.134173	-2.78129	0.00660846		-0.266662		pvalue	0.033	pvalue	0.157	pvalue	0.16	pvalue	0.139			log(bio4)	-0.387844	0.152729	-2.53942	0.0111036		-0.277145		pvalue	0.468	number of observations SAR model 2 nearest neighbors		log(bio4)	-0.368516	0.147981	-2.4903	0.0127634		-0.263334		pvalue	0.352	number of observations SAR model 6 nearest neighbors		log(bio14 + 1)	-0.47237	0.102327	-4.61627	3.90705e-06		-0.563123
bio1	-0.00902414	0.00239145	-3.7735	0.000289723		-0.361793												bio1	-0.00945974	0.00247508	-3.82199	0.000132381		-0.379257				92		bio1	-0.00900581	0.00241526	-3.72871	0.000192465		-0.361058				92		log(bio4)	-0.268437	0.132603	-2.02437	0.042932		-0.337545
																																										bio1	-0.00835092	0.00209388	-3.98825	6.65612e-05		-0.334802
																																										bio12	0.000520472	0.000130093	4.00078	6.31344e-05		0.352133
																																										sqrt(bio15)	-0.28401	0.0752562	-3.77391	0.000160709		-0.423771
NRI_lizards																		NRI_lizards												NRI_lizards												NRI_lizards
OLS Model	Estimate	Std. Error	t value	Pr(>|t|)	AIC OLS Model	beta coeff OLS	adj. R² OLS Model	Moran´s I 2 nearest neighbors OLS		Moran´s I 6 nearest neighbors OLS		Moran´s I 10 nearest neighbors OLS		Moran´s I distance OLS		degrees of freedom OLS Model		SAR model 2 nearest neighbors	Estimate	Std. Error	z value	Pr(>|z|)	AICc SAR model 2 nearest neighbors	beta coeff SAR model 2 nearest neighbors	pseudo R² SAR model 2 nearest neighbors	Moran´s I 2 nearest neighbors SAR2		parameters estimated SAR model 2 nearest neighbors		SAR model 6 nearest neighbors	Estimate	Std. Error	z value	Pr(>|z|)	AICc SAR model 6 nearest neighbors	beta coeff SAR model 6 nearest neighbors	pseudo R² SAR model 6 nearest neighbors	Moran´s I 6 nearest neighbors SAR6		parameters estimated SAR model 6 nearest neighbors		SAR model 10 nearest neighbors	Estimate	Std. Error	z value	Pr(>|z|)	AICc SAR model 10 nearest neighbors	beta coeff SAR model 10 nearest neighbors	pseudo R² SAR model 10 nearest neighbors
(Intercept)	3.97274	1.32956	2.98801	0.00362846	293.809	0	0.0648988	statistic	0.0274725	statistic	0.0122916	statistic	0.0227614	statistic	0.0392731	89		(Intercept)	3.92324	1.34166	2.92417	0.00345379	295.957		0.0863488	statistic	-2.35705e-07	5		(Intercept)	3.9101	1.3423	2.91299	0.00357992	295.996		0.0859557	statistic	0.000268027	5		(Intercept)	1.8951	0.642732	2.9485	0.00319319	295.186		0.0716667
log(bio4)	-0.285154	0.151642	-1.88043	0.0633194		-0.191207		pvalue	0.312	pvalue	0.309	pvalue	0.216	pvalue	0.098			log(bio4)	-0.280332	0.154009	-1.82024	0.0687227		-0.187974		pvalue	0.424	number of observations SAR model 2 nearest neighbors		log(bio4)	-0.279405	0.154552	-1.80784	0.070632		-0.187352		pvalue	0.414	number of observations SAR model 6 nearest neighbors		bio1	-0.0065008	0.00280536	-2.31728	0.0204886		-0.244565
bio1	-0.00628892	0.00270282	-2.3268	0.0222462		-0.236594												bio1	-0.00623051	0.00269769	-2.30957	0.0209121		-0.234397				92		bio1	-0.00619768	0.00268428	-2.30888	0.0209504		-0.233162				92
trait_NRI_lizards																		trait_NRI_lizards												trait_NRI_lizards												trait_NRI_lizards
OLS Model	Estimate	Std. Error	t value	Pr(>|t|)	AIC OLS Model	beta coeff OLS	adj. R² OLS Model	Moran´s I 2 nearest neighbors OLS		Moran´s I 6 nearest neighbors OLS		Moran´s I 10 nearest neighbors OLS		Moran´s I distance OLS		degrees of freedom OLS Model		SAR model 2 nearest neighbors	Estimate	Std. Error	z value	Pr(>|z|)	AICc SAR model 2 nearest neighbors	beta coeff SAR model 2 nearest neighbors	pseudo R² SAR model 2 nearest neighbors	Moran´s I 2 nearest neighbors SAR2		parameters estimated SAR model 2 nearest neighbors		SAR model 6 nearest neighbors	Estimate	Std. Error	z value	Pr(>|z|)	AICc SAR model 6 nearest neighbors	beta coeff SAR model 6 nearest neighbors	pseudo R² SAR model 6 nearest neighbors	Moran´s I 6 nearest neighbors SAR6		parameters estimated SAR model 6 nearest neighbors		SAR model 10 nearest neighbors	Estimate	Std. Error	z value	Pr(>|z|)	AICc SAR model 10 nearest neighbors	beta coeff SAR model 10 nearest neighbors	pseudo R² SAR model 10 nearest neighbors
(Intercept)	2.56405	2.6464	0.968882	0.33529	339	0	0.235784	statistic	0.228676	statistic	0.101575	statistic	0.0613727	statistic	0.0195143	87		(Intercept)	3.13477	0.897463	3.49292	0.000477761	334.007		0.290532	statistic	-0.0082228	5		(Intercept)	2.6426	0.92073	2.87012	0.0041032	333.542		0.294102	statistic	0.00532488	5		(Intercept)	3.77325	0.916948	4.115	3.87174e-05	335.452		0.279301
log(bio14 + 1)	-0.378127	0.185835	-2.03475	0.0449206		-0.30311		pvalue	0.003	pvalue	0.034	pvalue	0.049	pvalue	0.19			bio1	-0.0115855	0.00364337	-3.17988	0.00147337		-0.312327		pvalue	0.49	number of observations SAR model 2 nearest neighbors		bio1	-0.00955041	0.00353187	-2.70407	0.00684958		-0.257465		pvalue	0.37	number of observations SAR model 6 nearest neighbors		bio1	-0.0135605	0.0035633	-3.80562	0.000141451		-0.365572
log(bio4)	0.454666	0.238157	1.90911	0.0595448		0.218466												bio12	-0.000705654	0.000255183	-2.76528	0.00568735		-0.321028				92		bio12	-0.000638267	0.000288097	-2.21546	0.0267286		-0.290371				92		bio12	-0.000813094	0.000272694	-2.98171	0.00286648		-0.369906
bio1	-0.0120839	0.00383638	-3.14983	0.00223961		-0.325765
sqrt(bio15)	-0.329199	0.131706	-2.4995	0.0143142		-0.330292
ntaxa_lizards																		ntaxa_lizards												ntaxa_lizards												ntaxa_lizards
OLS Model	Estimate	Std. Error	t value	Pr(>|t|)	AIC OLS Model	beta coeff OLS	adj. R² OLS Model	Moran´s I 2 nearest neighbors OLS		Moran´s I 6 nearest neighbors OLS		Moran´s I 10 nearest neighbors OLS		Moran´s I distance OLS		degrees of freedom OLS Model		SAR model 2 nearest neighbors	Estimate	Std. Error	z value	Pr(>|z|)	AICc SAR model 2 nearest neighbors	beta coeff SAR model 2 nearest neighbors	pseudo R² SAR model 2 nearest neighbors	Moran´s I 2 nearest neighbors SAR2		parameters estimated SAR model 2 nearest neighbors		SAR model 6 nearest neighbors	Estimate	Std. Error	z value	Pr(>|z|)	AICc SAR model 6 nearest neighbors	beta coeff SAR model 6 nearest neighbors	pseudo R² SAR model 6 nearest neighbors	Moran´s I 6 nearest neighbors SAR6		parameters estimated SAR model 6 nearest neighbors		SAR model 10 nearest neighbors	Estimate	Std. Error	z value	Pr(>|z|)	AICc SAR model 10 nearest neighbors	beta coeff SAR model 10 nearest neighbors	pseudo R² SAR model 10 nearest neighbors
(Intercept)	9.58372	9.04009	1.06014	0.291984	692.027	0	0.147449	statistic	0.165583	statistic	0.0778195	statistic	0.0457919	statistic	0.0485442	88		(Intercept)	26.62	2.16615	12.2891	0	690.251		0.171401	statistic	0.0109693	4		(Intercept)	7.69937	9.27339	0.830265	0.406389	692.602		0.190779	statistic	0.00468922	6		(Intercept)	8.01112	9.0615	0.884083	0.376651	693.245		0.185111
log(bio14 + 1)	2.62708	1.29591	2.02721	0.0456672		0.324353		pvalue	0.041	pvalue	0.065	pvalue	0.09	pvalue	0.065			bio12	-0.00531252	0.00163901	-3.24131	0.00118982		-0.372248		pvalue	0.41	number of observations SAR model 2 nearest neighbors		log(bio14 + 1)	2.91238	1.36561	2.13266	0.0329527		0.359577		pvalue	0.366	number of observations SAR model 6 nearest neighbors		log(bio14 + 1)	3.02731	1.32684	2.28159	0.0225133		0.373767
bio12	-0.00685134	0.00166113	-4.12451	8.4014e-05		-0.480073																						92		bio12	-0.00707405	0.00194015	-3.64614	0.000266204		-0.495678				92		bio12	-0.00741499	0.00191737	-3.86728	0.000110057		-0.519568
sqrt(bio15)	1.65482	0.909034	1.82041	0.0720954		0.255723																								sqrt(bio15)	1.85956	0.926631	2.0068	0.0447714		0.287363						sqrt(bio15)	1.82899	0.909741	2.01046	0.044383		0.282639
NTI_lizards																		NTI_lizards												NTI_lizards												NTI_lizards
OLS Model	Estimate	Std. Error	t value	Pr(>|t|)	AIC OLS Model	beta coeff OLS	adj. R² OLS Model	Moran´s I 2 nearest neighbors OLS		Moran´s I 6 nearest neighbors OLS		Moran´s I 10 nearest neighbors OLS		Moran´s I distance OLS		degrees of freedom OLS Model		SAR model 2 nearest neighbors	Estimate	Std. Error	z value	Pr(>|z|)	AICc SAR model 2 nearest neighbors	beta coeff SAR model 2 nearest neighbors	pseudo R² SAR model 2 nearest neighbors	Moran´s I 2 nearest neighbors SAR2		parameters estimated SAR model 2 nearest neighbors		SAR model 6 nearest neighbors	Estimate	Std. Error	z value	Pr(>|z|)	AICc SAR model 6 nearest neighbors	beta coeff SAR model 6 nearest neighbors	pseudo R² SAR model 6 nearest neighbors	Moran´s I 6 nearest neighbors SAR6		parameters estimated SAR model 6 nearest neighbors		SAR model 10 nearest neighbors	Estimate	Std. Error	z value	Pr(>|z|)	AICc SAR model 10 nearest neighbors	beta coeff SAR model 10 nearest neighbors	pseudo R² SAR model 10 nearest neighbors
(Intercept)	5.3652	2.09319	2.56317	0.012051	313.904	0	0.0480491	statistic	0.280527	statistic	0.112695	statistic	0.0227756	statistic	-0.0347287	89		(Intercept)	1.00236	0.194431	5.15536	2.5314e-07	306.031		0.124776	statistic	-0.0139018	3		(Intercept)	1.33169	0.314245	4.23774	2.25777e-05	312.053		0.0875154	statistic	0.000187405	4		(Intercept)	0.952334	0.221943	4.2909	1.77953e-05	314.394		0.0414813
log(bio4)	-0.498622	0.250142	-1.99336	0.0492849		-0.302443		pvalue	0.002	pvalue	0.019	pvalue	0.189	pvalue	0.709											pvalue	0.489	number of observations SAR model 2 nearest neighbors		bio12	-0.000352671	0.000234032	-1.50694	0.131827		-0.202535		pvalue	0.381	number of observations SAR model 6 nearest neighbors
bio12	-0.000677252	0.000264197	-2.56344	0.0120423		-0.388939																						92												92
trait_NTI_lizards																		trait_NTI_lizards												trait_NTI_lizards												trait_NTI_lizards
OLS Model	Estimate	Std. Error	t value	Pr(>|t|)	AIC OLS Model	beta coeff OLS	adj. R² OLS Model	Moran´s I 2 nearest neighbors OLS		Moran´s I 6 nearest neighbors OLS		Moran´s I 10 nearest neighbors OLS		Moran´s I distance OLS		degrees of freedom OLS Model		SAR model 2 nearest neighbors	Estimate	Std. Error	z value	Pr(>|z|)	AICc SAR model 2 nearest neighbors	beta coeff SAR model 2 nearest neighbors	pseudo R² SAR model 2 nearest neighbors	Moran´s I 2 nearest neighbors SAR2		parameters estimated SAR model 2 nearest neighbors		SAR model 6 nearest neighbors	Estimate	Std. Error	z value	Pr(>|z|)	AICc SAR model 6 nearest neighbors	beta coeff SAR model 6 nearest neighbors	pseudo R² SAR model 6 nearest neighbors	Moran´s I 6 nearest neighbors SAR6		parameters estimated SAR model 6 nearest neighbors		SAR model 10 nearest neighbors	Estimate	Std. Error	z value	Pr(>|z|)	AICc SAR model 10 nearest neighbors	beta coeff SAR model 10 nearest neighbors	pseudo R² SAR model 10 nearest neighbors
(Intercept)	1.03132	0.578289	1.7834	0.0778927	277.947	0	0.0689518	statistic	0.248499	statistic	0.0839829	statistic	0.0232398	statistic	-0.0106821	90		(Intercept)	1.08267	0.634883	1.70531	0.0881363	274.202		0.136684	statistic	-0.00964208	4		(Intercept)	1.08939	0.621517	1.75279	0.0796386	278.127		0.0990521	statistic	0.00695305	4		(Intercept)	1.06098	0.586962	1.80758	0.0706715	279.905		0.0814748
sqrt(bio15)	-0.185945	0.0668395	-2.78196	0.00658206		-0.281395		pvalue	0.002	pvalue	0.063	pvalue	0.199	pvalue	0.44			sqrt(bio15)	-0.195331	0.0726233	-2.68964	0.00715285		-0.295599		pvalue	0.49	number of observations SAR model 2 nearest neighbors		sqrt(bio15)	-0.195238	0.0710017	-2.74976	0.00596395		-0.295458		pvalue	0.355	number of observations SAR model 6 nearest neighbors		sqrt(bio15)	-0.18972	0.0676059	-2.80626	0.00501198		-0.287108
																												92												92
NRI_snakes																		NRI_snakes												NRI_snakes												NRI_snakes
OLS Model	Estimate	Std. Error	t value	Pr(>|t|)	AIC OLS Model	beta coeff OLS	adj. R² OLS Model	Moran´s I 2 nearest neighbors OLS		Moran´s I 6 nearest neighbors OLS		Moran´s I 10 nearest neighbors OLS		Moran´s I distance OLS		degrees of freedom OLS Model		SAR model 2 nearest neighbors	Estimate	Std. Error	z value	Pr(>|z|)	AICc SAR model 2 nearest neighbors	beta coeff SAR model 2 nearest neighbors	pseudo R² SAR model 2 nearest neighbors	Moran´s I 2 nearest neighbors SAR2		parameters estimated SAR model 2 nearest neighbors		SAR model 6 nearest neighbors	Estimate	Std. Error	z value	Pr(>|z|)	AICc SAR model 6 nearest neighbors	beta coeff SAR model 6 nearest neighbors	pseudo R² SAR model 6 nearest neighbors	Moran´s I 6 nearest neighbors SAR6		parameters estimated SAR model 6 nearest neighbors		SAR model 10 nearest neighbors	Estimate	Std. Error	z value	Pr(>|z|)	AICc SAR model 10 nearest neighbors	beta coeff SAR model 10 nearest neighbors	pseudo R² SAR model 10 nearest neighbors
(Intercept)	1.02696	0.392799	2.61446	0.0104946	188.75	0	0.172502	statistic	0.0200417	statistic	0.0229148	statistic	0.0471318	statistic	-0.00413452	89		(Intercept)	1.03158	0.391859	2.63254	0.00847501	190.949		0.191035	statistic	-0.00113228	5		(Intercept)	1.04657	0.399694	2.61843	0.00883366	190.824		0.192133	statistic	-0.000305864	5		(Intercept)	1.20752	0.4166	2.89852	0.00374924	189.824		0.200867
bio12	0.00034731	9.21523e-05	3.76887	0.000294393		0.367135		pvalue	0.346	pvalue	0.236	pvalue	0.09	pvalue	0.377			bio12	0.000344366	9.23594e-05	3.72854	0.000192591		0.364023		pvalue	0.467	number of observations SAR model 2 nearest neighbors		bio12	0.000343342	9.63665e-05	3.56288	0.000366804		0.36294		pvalue	0.391	number of observations SAR model 6 nearest neighbors		bio12	0.000318384	0.00010767	2.95704	0.00310609		0.336558
sqrt(bio15)	-0.0742324	0.0417847	-1.77654	0.0790605		-0.173057												sqrt(bio15)	-0.0744243	0.04161	-1.78862	0.0736768		-0.173505				92		sqrt(bio15)	-0.075815	0.0422419	-1.79478	0.0726883		-0.176747				92		sqrt(bio15)	-0.0912007	0.0432723	-2.1076	0.0350656		-0.212616
trait_NRI_snakes																		trait_NRI_snakes												trait_NRI_snakes												trait_NRI_snakes
OLS Model	Estimate	Std. Error	t value	Pr(>|t|)	AIC OLS Model	beta coeff OLS	adj. R² OLS Model	Moran´s I 2 nearest neighbors OLS		Moran´s I 6 nearest neighbors OLS		Moran´s I 10 nearest neighbors OLS		Moran´s I distance OLS		degrees of freedom OLS Model		SAR model 2 nearest neighbors	Estimate	Std. Error	z value	Pr(>|z|)	AICc SAR model 2 nearest neighbors	beta coeff SAR model 2 nearest neighbors	pseudo R² SAR model 2 nearest neighbors	Moran´s I 2 nearest neighbors SAR2		parameters estimated SAR model 2 nearest neighbors		SAR model 6 nearest neighbors	Estimate	Std. Error	z value	Pr(>|z|)	AICc SAR model 6 nearest neighbors	beta coeff SAR model 6 nearest neighbors	pseudo R² SAR model 6 nearest neighbors	Moran´s I 6 nearest neighbors SAR6		parameters estimated SAR model 6 nearest neighbors		SAR model 10 nearest neighbors	Estimate	Std. Error	z value	Pr(>|z|)	AICc SAR model 10 nearest neighbors	beta coeff SAR model 10 nearest neighbors	pseudo R² SAR model 10 nearest neighbors
(Intercept)	5.85639	1.29092	4.5366	1.81994e-05	315.619	0	0.333225	statistic	0.500093	statistic	0.362962	statistic	0.303824	statistic	0.143115	87		(Intercept)	3.42388	0.777589	4.4032	1.06663e-05	288.531		0.513148	statistic	-0.060417	5		(Intercept)	3.16542	0.784	4.03753	5.40179e-05	290.574		0.502217	statistic	-0.028944	5		(Intercept)	3.859	0.796404	4.84553	1.26274e-06	292.954		0.489173
log(bio14 + 1)	-0.473219	0.169286	-2.79539	0.00637761		-0.40234		pvalue	0.001	pvalue	0.001	pvalue	0.001	pvalue	0.002			bio1	-0.00902482	0.00296574	-3.04303	0.00234212		-0.258049		pvalue	0.686	number of observations SAR model 2 nearest neighbors		bio1	-0.00752009	0.00283003	-2.65724	0.00787827		-0.215024		pvalue	0.608	number of observations SAR model 6 nearest neighbors		bio1	-0.00946365	0.00289977	-3.26359	0.00110011		-0.270597
bio1	-0.0093258	0.00331339	-2.81458	0.00603922		-0.266655												bio12	-0.00102791	0.000237288	-4.33189	1.47832e-05		-0.495988				92		bio12	-0.0011158	0.00025476	-4.37979	1.18794e-05		-0.538398				92		bio12	-0.00120974	0.000241431	-5.01068	5.42382e-07		-0.583725
bio12	-0.000691987	0.000218784	-3.16288	0.00215159		-0.3339
sqrt(bio15)	-0.226182	0.118442	-1.90965	0.0594741		-0.240693
ntaxa_snakes																		ntaxa_snakes												ntaxa_snakes												ntaxa_snakes
OLS Model	Estimate	Std. Error	t value	Pr(>|t|)	AIC OLS Model	beta coeff OLS	adj. R² OLS Model	Moran´s I 2 nearest neighbors OLS		Moran´s I 6 nearest neighbors OLS		Moran´s I 10 nearest neighbors OLS		Moran´s I distance OLS		degrees of freedom OLS Model		SAR model 2 nearest neighbors	Estimate	Std. Error	z value	Pr(>|z|)	AICc SAR model 2 nearest neighbors	beta coeff SAR model 2 nearest neighbors	pseudo R² SAR model 2 nearest neighbors	Moran´s I 2 nearest neighbors SAR2		parameters estimated SAR model 2 nearest neighbors		SAR model 6 nearest neighbors	Estimate	Std. Error	z value	Pr(>|z|)	AICc SAR model 6 nearest neighbors	beta coeff SAR model 6 nearest neighbors	pseudo R² SAR model 6 nearest neighbors	Moran´s I 6 nearest neighbors SAR6		parameters estimated SAR model 6 nearest neighbors		SAR model 10 nearest neighbors	Estimate	Std. Error	z value	Pr(>|z|)	AICc SAR model 10 nearest neighbors	beta coeff SAR model 10 nearest neighbors	pseudo R² SAR model 10 nearest neighbors
(Intercept)	-15.8293	9.25465	-1.71042	0.0907116	767.705	0	0.244607	statistic	0.0313277	statistic	0.0514636	statistic	0.055595	statistic	0.0135433	88		(Intercept)	-15.6781	9.2519	-1.69459	0.090154	769.866		0.270534	statistic	0.00259028	6		(Intercept)	-15.821	9.52776	-1.66051	0.0968114	769.225		0.275601	statistic	0.00101064	6		(Intercept)	-37.5287	15.6444	-2.39886	0.0164464	768.3		0.282847
log(bio14 + 1)	3.49856	1.49869	2.33441	0.0218511		0.269486		pvalue	0.317	pvalue	0.126	pvalue	0.061	pvalue	0.234			log(bio14 + 1)	3.38236	1.51129	2.23807	0.0252168		0.260535		pvalue	0.424	number of observations SAR model 2 nearest neighbors		log(bio14 + 1)	3.35409	1.58111	2.12135	0.0338925		0.258358		pvalue	0.385	number of observations SAR model 6 nearest neighbors		log(bio14 + 1)	7.23125	1.75821	4.11285	3.90809e-05		0.557007
bio1	0.136998	0.0383682	3.57062	0.000579837		0.354892												bio1	0.136982	0.0381602	3.58967	0.000331102		0.35485				92		bio1	0.137835	0.0386484	3.56639	0.000361939		0.357059				92		bio1	0.136576	0.0394418	3.46272	0.000534738		0.353797
bio12	0.00538325	0.00251559	2.13996	0.0351258		0.235331												bio12	0.00548684	0.00255283	2.14932	0.0316091		0.23986						bio12	0.00554343	0.00276317	2.00619	0.0448364		0.242333						sqrt(bio15)	2.46119	1.36554	1.80235	0.0714904		0.237284
NTI_snakes																		NTI_snakes												NTI_snakes												NTI_snakes
OLS Model	Estimate	Std. Error	t value	Pr(>|t|)	AIC OLS Model	beta coeff OLS	adj. R² OLS Model	Moran´s I 2 nearest neighbors OLS		Moran´s I 6 nearest neighbors OLS		Moran´s I 10 nearest neighbors OLS		Moran´s I distance OLS		degrees of freedom OLS Model		SAR model 2 nearest neighbors	Estimate	Std. Error	z value	Pr(>|z|)	AICc SAR model 2 nearest neighbors	beta coeff SAR model 2 nearest neighbors	pseudo R² SAR model 2 nearest neighbors	Moran´s I 2 nearest neighbors SAR2		parameters estimated SAR model 2 nearest neighbors		SAR model 6 nearest neighbors	Estimate	Std. Error	z value	Pr(>|z|)	AICc SAR model 6 nearest neighbors	beta coeff SAR model 6 nearest neighbors	pseudo R² SAR model 6 nearest neighbors	Moran´s I 6 nearest neighbors SAR6		parameters estimated SAR model 6 nearest neighbors		SAR model 10 nearest neighbors	Estimate	Std. Error	z value	Pr(>|z|)	AICc SAR model 10 nearest neighbors	beta coeff SAR model 10 nearest neighbors	pseudo R² SAR model 10 nearest neighbors
(Intercept)	0.487212	0.205821	2.36716	0.0200679	290.309	0	0.117507	statistic	0.0735334	statistic	0.132968	statistic	0.0622831	statistic	0.0155643	90		(Intercept)	0.487742	0.217157	2.24604	0.0247017	291.993		0.131964	statistic	-0.00863644	4		(Intercept)	0.47366	0.261574	1.81081	0.0701709	288.473		0.164549	statistic	-0.000895751	4		(Intercept)	0.323144	0.2638	1.22496	0.220591	290.263		0.168614
bio12	0.000570975	0.000157652	3.62173	0.000483616		0.356658		pvalue	0.197	pvalue	0.01	pvalue	0.061	pvalue	0.208			bio12	0.000575963	0.000165843	3.47294	0.00051479		0.359773		pvalue	0.464	number of observations SAR model 2 nearest neighbors		bio12	0.000608005	0.000196543	3.09349	0.00197814		0.379788		pvalue	0.393	number of observations SAR model 6 nearest neighbors		log(bio14 + 1)	0.195721	0.111314	1.75828	0.0787005		0.215419
																												92												92		bio12	0.000434252	0.000224522	1.93412	0.0530986		0.271254
trait_NTI_snakes																		trait_NTI_snakes												trait_NTI_snakes												trait_NTI_snakes
OLS Model	Estimate	Std. Error	t value	Pr(>|t|)	AIC OLS Model	beta coeff OLS	adj. R² OLS Model	Moran´s I 2 nearest neighbors OLS		Moran´s I 6 nearest neighbors OLS		Moran´s I 10 nearest neighbors OLS		Moran´s I distance OLS		degrees of freedom OLS Model		SAR model 2 nearest neighbors	Estimate	Std. Error	z value	Pr(>|z|)	AICc SAR model 2 nearest neighbors	beta coeff SAR model 2 nearest neighbors	pseudo R² SAR model 2 nearest neighbors	Moran´s I 2 nearest neighbors SAR2		parameters estimated SAR model 2 nearest neighbors		SAR model 6 nearest neighbors	Estimate	Std. Error	z value	Pr(>|z|)	AICc SAR model 6 nearest neighbors	beta coeff SAR model 6 nearest neighbors	pseudo R² SAR model 6 nearest neighbors	Moran´s I 6 nearest neighbors SAR6		parameters estimated SAR model 6 nearest neighbors		SAR model 10 nearest neighbors	Estimate	Std. Error	z value	Pr(>|z|)	AICc SAR model 10 nearest neighbors	beta coeff SAR model 10 nearest neighbors	pseudo R² SAR model 10 nearest neighbors
(Intercept)	1.21585	0.61929	1.9633	0.0526981	295.888	0	0.0471999	statistic	0.255616	statistic	0.201604	statistic	0.209077	statistic	0.179586	90		(Intercept)	1.50735	0.65452	2.30299	0.0212795	291.843		0.119392	statistic	-0.0254997	4		(Intercept)	1.48964	0.645097	2.30918	0.0209336	290.462		0.132513	statistic	-0.0228575	4		(Intercept)	1.64157	0.645598	2.5427	0.0109998	286.743		0.166877
bio1	-0.00643604	0.00274235	-2.34691	0.0211241		-0.240146		pvalue	0.008	pvalue	0.002	pvalue	0.001	pvalue	0.001			bio1	-0.00779431	0.00287843	-2.70783	0.00677237		-0.290827		pvalue	0.566	number of observations SAR model 2 nearest neighbors		bio1	-0.00765382	0.0027782	-2.75496	0.00586994		-0.285585		pvalue	0.569	number of observations SAR model 6 nearest neighbors		bio1	-0.00791573	0.00272822	-2.90143	0.00371463		-0.295357
																												92												92
NRI_WOM																		NRI_WOM												NRI_WOM												NRI_WOM
OLS Model	Estimate	Std. Error	t value	Pr(>|t|)	AIC OLS Model	beta coeff OLS	adj. R² OLS Model	Moran´s I 2 nearest neighbors OLS		Moran´s I 6 nearest neighbors OLS		Moran´s I 10 nearest neighbors OLS		Moran´s I distance OLS		degrees of freedom OLS Model		SAR model 2 nearest neighbors	Estimate	Std. Error	z value	Pr(>|z|)	AICc SAR model 2 nearest neighbors	beta coeff SAR model 2 nearest neighbors	pseudo R² SAR model 2 nearest neighbors	Moran´s I 2 nearest neighbors SAR2		parameters estimated SAR model 2 nearest neighbors		SAR model 6 nearest neighbors	Estimate	Std. Error	z value	Pr(>|z|)	AICc SAR model 6 nearest neighbors	beta coeff SAR model 6 nearest neighbors	pseudo R² SAR model 6 nearest neighbors	Moran´s I 6 nearest neighbors SAR6		parameters estimated SAR model 6 nearest neighbors		SAR model 10 nearest neighbors	Estimate	Std. Error	z value	Pr(>|z|)	AICc SAR model 10 nearest neighbors	beta coeff SAR model 10 nearest neighbors	pseudo R² SAR model 10 nearest neighbors
(Intercept)	-5.35872	1.32177	-4.05419	0.000108362	409.613	0	0.506064	statistic	0.154123	statistic	0.0926314	statistic	0.0862281	statistic	0.011706	88		(Intercept)	-4.97181	1.3995	-3.55257	0.00038149	409.091		0.536729	statistic	0.00171079	6		(Intercept)	-4.95715	1.39181	-3.56165	0.000368529	409.713		0.533588	statistic	-0.00550661	6		(Intercept)	-5.17986	1.4364	-3.60613	0.000310796	408.182		0.541284
log(bio14 + 1)	0.85521	0.214047	3.99543	0.000133774		0.372968		pvalue	0.034	pvalue	0.049	pvalue	0.018	pvalue	0.259			log(bio14 + 1)	0.743861	0.235587	3.15748	0.00159141		0.324407		pvalue	0.452	number of observations SAR model 2 nearest neighbors		log(bio14 + 1)	0.784734	0.233841	3.35584	0.000791241		0.342232		pvalue	0.449	number of observations SAR model 6 nearest neighbors		log(bio14 + 1)	0.817112	0.231895	3.52363	0.000425683		0.356352
bio1	0.0209908	0.00547986	3.83053	0.000239229		0.307865												bio1	0.0196176	0.00565233	3.4707	0.000519095		0.287724				92		bio1	0.0194477	0.00556204	3.4965	0.000471408		0.285232				92		bio1	0.0197186	0.0055845	3.53095	0.000414073		0.289206
bio12	0.00172133	0.000359283	4.79101	6.67907e-06		0.42604												bio12	0.00183642	0.000410033	4.47872	7.50923e-06		0.454526						bio12	0.00180501	0.000419969	4.29797	1.72373e-05		0.446752						bio12	0.00187378	0.000456447	4.10514	4.04073e-05		0.463772
trait_NRI_WOM																		trait_NRI_WOM												trait_NRI_WOM												trait_NRI_WOM
OLS Model	Estimate	Std. Error	t value	Pr(>|t|)	AIC OLS Model	beta coeff OLS	adj. R² OLS Model	Moran´s I 2 nearest neighbors OLS		Moran´s I 6 nearest neighbors OLS		Moran´s I 10 nearest neighbors OLS		Moran´s I distance OLS		degrees of freedom OLS Model		SAR model 2 nearest neighbors	Estimate	Std. Error	z value	Pr(>|z|)	AICc SAR model 2 nearest neighbors	beta coeff SAR model 2 nearest neighbors	pseudo R² SAR model 2 nearest neighbors	Moran´s I 2 nearest neighbors SAR2		parameters estimated SAR model 2 nearest neighbors		SAR model 6 nearest neighbors	Estimate	Std. Error	z value	Pr(>|z|)	AICc SAR model 6 nearest neighbors	beta coeff SAR model 6 nearest neighbors	pseudo R² SAR model 6 nearest neighbors	Moran´s I 6 nearest neighbors SAR6		parameters estimated SAR model 6 nearest neighbors		SAR model 10 nearest neighbors	Estimate	Std. Error	z value	Pr(>|z|)	AICc SAR model 10 nearest neighbors	beta coeff SAR model 10 nearest neighbors	pseudo R² SAR model 10 nearest neighbors
(Intercept)	6.66607	1.33344	4.99913	2.9552e-06	321.583	0	0.353671	statistic	0.389652	statistic	0.288869	statistic	0.193577	statistic	0.0810726	87		(Intercept)	3.17376	0.826092	3.8419	0.000122088	302.575		0.484753	statistic	-0.0263822	5		(Intercept)	2.24251	0.861797	2.60213	0.00926465	295.483		0.522977	statistic	0.033814	5		(Intercept)	3.86833	0.860972	4.49298	7.02321e-06	306.546		0.462023
log(bio14 + 1)	-0.475098	0.174862	-2.71699	0.00794797		-0.385013		pvalue	0.001	pvalue	0.001	pvalue	0.001	pvalue	0.013			bio1	-0.00919598	0.0031852	-2.8871	0.00388811		-0.250624		pvalue	0.566	number of observations SAR model 2 nearest neighbors		bio1	-0.00579109	0.0029143	-1.98713	0.0469081		-0.157829		pvalue	0.195	number of observations SAR model 6 nearest neighbors		bio1	-0.0112465	0.00312464	-3.59929	0.000319082		-0.306509
bio1	-0.0122496	0.00342253	-3.57911	0.000566582		-0.333848												bio12	-0.00101892	0.000249446	-4.08474	4.41271e-05		-0.468619				92		bio12	-0.000809372	0.000279734	-2.89336	0.00381141		-0.372244				92		bio12	-0.00109536	0.000260884	-4.19866	2.68504e-05		-0.503776
bio12	-0.000698665	0.00022599	-3.09157	0.00267507		-0.321328
sqrt(bio15)	-0.277041	0.122343	-2.26446	0.0260314		-0.281004
ntaxa_WOM																		ntaxa_WOM												ntaxa_WOM												ntaxa_WOM
OLS Model	Estimate	Std. Error	t value	Pr(>|t|)	AIC OLS Model	beta coeff OLS	adj. R² OLS Model	Moran´s I 2 nearest neighbors OLS		Moran´s I 6 nearest neighbors OLS		Moran´s I 10 nearest neighbors OLS		Moran´s I distance OLS		degrees of freedom OLS Model		SAR model 2 nearest neighbors	Estimate	Std. Error	z value	Pr(>|z|)	AICc SAR model 2 nearest neighbors	beta coeff SAR model 2 nearest neighbors	pseudo R² SAR model 2 nearest neighbors	Moran´s I 2 nearest neighbors SAR2		parameters estimated SAR model 2 nearest neighbors		SAR model 6 nearest neighbors	Estimate	Std. Error	z value	Pr(>|z|)	AICc SAR model 6 nearest neighbors	beta coeff SAR model 6 nearest neighbors	pseudo R² SAR model 6 nearest neighbors	Moran´s I 6 nearest neighbors SAR6		parameters estimated SAR model 6 nearest neighbors		SAR model 10 nearest neighbors	Estimate	Std. Error	z value	Pr(>|z|)	AICc SAR model 10 nearest neighbors	beta coeff SAR model 10 nearest neighbors	pseudo R² SAR model 10 nearest neighbors
(Intercept)	14.1334	9.2668	1.52516	0.130804	767.946	0	0.0560088	statistic	0.100833	statistic	0.0615433	statistic	0.0439621	statistic	0.0348483	88		(Intercept)	13.3223	9.81943	1.35673	0.174868	768.641		0.0802132	statistic	0.0053778	5		(Intercept)	11.9553	9.87275	1.21094	0.225918	768.799		0.0786271	statistic	0.000626901	5		(Intercept)	-6.86887	15.3968	-0.446123	0.655508	769.116		0.120878
log(bio14 + 1)	4.0729	1.50066	2.71407	0.00799642		0.35025		pvalue	0.114	pvalue	0.098	pvalue	0.093	pvalue	0.123			log(bio14 + 1)	2.53395	1.36265	1.85958	0.0629455		0.217908		pvalue	0.399	number of observations SAR model 2 nearest neighbors		log(bio14 + 1)	2.82205	1.38414	2.03885	0.0414655		0.242683		pvalue	0.369	number of observations SAR model 6 nearest neighbors		log(bio14 + 1)	6.3955	2.03805	3.13805	0.00170078		0.549983
bio1	0.0771366	0.0384186	2.00779	0.0477326		0.223084												bio1	0.0747412	0.0390646	1.91327	0.0557131		0.216156				92		bio1	0.0787483	0.0388073	2.02921	0.0424365		0.227745				92		bio1	0.0761024	0.0389079	1.95596	0.0504696		0.220093
bio12	-0.00391236	0.00251889	-1.55321	0.123963		-0.190942																																				bio12	-0.00531186	0.00297261	-1.78693	0.0739483		-0.259244
																																										sqrt(bio15)	2.19291	1.37537	1.59441	0.110843		0.236032
NTI_WOM																		NTI_WOM												NTI_WOM												NTI_WOM
OLS Model	Estimate	Std. Error	t value	Pr(>|t|)	AIC OLS Model	beta coeff OLS	adj. R² OLS Model	Moran´s I 2 nearest neighbors OLS		Moran´s I 6 nearest neighbors OLS		Moran´s I 10 nearest neighbors OLS		Moran´s I distance OLS		degrees of freedom OLS Model		SAR model 2 nearest neighbors	Estimate	Std. Error	z value	Pr(>|z|)	AICc SAR model 2 nearest neighbors	beta coeff SAR model 2 nearest neighbors	pseudo R² SAR model 2 nearest neighbors	Moran´s I 2 nearest neighbors SAR2		parameters estimated SAR model 2 nearest neighbors		SAR model 6 nearest neighbors	Estimate	Std. Error	z value	Pr(>|z|)	AICc SAR model 6 nearest neighbors	beta coeff SAR model 6 nearest neighbors	pseudo R² SAR model 6 nearest neighbors	Moran´s I 6 nearest neighbors SAR6		parameters estimated SAR model 6 nearest neighbors		SAR model 10 nearest neighbors	Estimate	Std. Error	z value	Pr(>|z|)	AICc SAR model 10 nearest neighbors	beta coeff SAR model 10 nearest neighbors	pseudo R² SAR model 10 nearest neighbors
(Intercept)	3.83159	1.28576	2.98002	0.00370569	315.072	0	0.0356764	statistic	0.180863	statistic	0.146372	statistic	0.0776054	statistic	0.0406612	90		(Intercept)	1.2071	0.176248	6.84886	7.44427e-12	313.82		0.0591587	statistic	-0.0327709	3		(Intercept)	0.158918	0.730828	0.217449	0.827858	309.097		0.127243	statistic	0.0116127	4		(Intercept)	1.16575	0.26489	4.4009	1.07803e-05	312.406		0.0735128
log(bio4)	-0.356846	0.170768	-2.08966	0.0394703		-0.215112		pvalue	0.02	pvalue	0.002	pvalue	0.031	pvalue	0.079											pvalue	0.56	number of observations SAR model 2 nearest neighbors		bio1	0.00485624	0.00308969	1.57176	0.116007		0.164244		pvalue	0.308	number of observations SAR model 6 nearest neighbors
																												92												92
trait_NTI_WOM																		trait_NTI_WOM												trait_NTI_WOM												trait_NTI_WOM
OLS Model	Estimate	Std. Error	t value	Pr(>|t|)	AIC OLS Model	beta coeff OLS	adj. R² OLS Model	Moran´s I 2 nearest neighbors OLS		Moran´s I 6 nearest neighbors OLS		Moran´s I 10 nearest neighbors OLS		Moran´s I distance OLS		degrees of freedom OLS Model		SAR model 2 nearest neighbors	Estimate	Std. Error	z value	Pr(>|z|)	AICc SAR model 2 nearest neighbors	beta coeff SAR model 2 nearest neighbors	pseudo R² SAR model 2 nearest neighbors	Moran´s I 2 nearest neighbors SAR2		parameters estimated SAR model 2 nearest neighbors		SAR model 6 nearest neighbors	Estimate	Std. Error	z value	Pr(>|z|)	AICc SAR model 6 nearest neighbors	beta coeff SAR model 6 nearest neighbors	pseudo R² SAR model 6 nearest neighbors	Moran´s I 6 nearest neighbors SAR6		parameters estimated SAR model 6 nearest neighbors		SAR model 10 nearest neighbors	Estimate	Std. Error	z value	Pr(>|z|)	AICc SAR model 10 nearest neighbors	beta coeff SAR model 10 nearest neighbors	pseudo R² SAR model 10 nearest neighbors
(Intercept)	4.06997	1.13346	3.59075	0.000539411	264.448	0	0.113505	statistic	0.139266	statistic	0.10514	statistic	0.0703445	statistic	0.0262514	89		(Intercept)	4.18407	1.25095	3.34472	0.000823655	264.466		0.153658	statistic	0.0123846	5		(Intercept)	3.75781	1.33322	2.8186	0.00482335	263.561		0.161946	statistic	0.0094302	5		(Intercept)	3.88126	1.30522	2.97365	0.00294285	264.565		0.152749
log(bio4)	-0.419213	0.129277	-3.24276	0.00166712		-0.321047		pvalue	0.059	pvalue	0.023	pvalue	0.038	pvalue	0.177			log(bio4)	-0.429581	0.147469	-2.91303	0.00357944		-0.328987		pvalue	0.388	number of observations SAR model 2 nearest neighbors		log(bio4)	-0.393823	0.162873	-2.41798	0.0156069		-0.301602		pvalue	0.363	number of observations SAR model 6 nearest neighbors		log(bio4)	-0.385982	0.158857	-2.42974	0.0151095		-0.295598
bio1	-0.00465302	0.00230418	-2.01939	0.0464556		-0.199928												bio1	-0.00492726	0.00239073	-2.06098	0.0393048		-0.211711				92		bio1	-0.00419246	0.00235378	-1.78116	0.074887		-0.180139				92		bio1	-0.00492839	0.00234943	-2.09769	0.0359323		-0.211759
NRI_WOF																		NRI_WOF												NRI_WOF												NRI_WOF
OLS Model	Estimate	Std. Error	t value	Pr(>|t|)	AIC OLS Model	beta coeff OLS	adj. R² OLS Model	Moran´s I 2 nearest neighbors OLS		Moran´s I 6 nearest neighbors OLS		Moran´s I 10 nearest neighbors OLS		Moran´s I distance OLS		degrees of freedom OLS Model		SAR model 2 nearest neighbors	Estimate	Std. Error	z value	Pr(>|z|)	AICc SAR model 2 nearest neighbors	beta coeff SAR model 2 nearest neighbors	pseudo R² SAR model 2 nearest neighbors	Moran´s I 2 nearest neighbors SAR2		parameters estimated SAR model 2 nearest neighbors		SAR model 6 nearest neighbors	Estimate	Std. Error	z value	Pr(>|z|)	AICc SAR model 6 nearest neighbors	beta coeff SAR model 6 nearest neighbors	pseudo R² SAR model 6 nearest neighbors	Moran´s I 6 nearest neighbors SAR6		parameters estimated SAR model 6 nearest neighbors		SAR model 10 nearest neighbors	Estimate	Std. Error	z value	Pr(>|z|)	AICc SAR model 10 nearest neighbors	beta coeff SAR model 10 nearest neighbors	pseudo R² SAR model 10 nearest neighbors
(Intercept)	-6.8344	1.41602	-4.82648	5.80419e-06	422.286	0	0.559738	statistic	0.124726	statistic	0.0905676	statistic	0.0665868	statistic	0.0129859	88		(Intercept)	-6.38534	1.48789	-4.29153	1.77443e-05	422.626		0.583186	statistic	-0.00206518	6		(Intercept)	-6.11508	1.50877	-4.05302	5.05605e-05	422.053		0.585775	statistic	0.00354405	6		(Intercept)	-6.48583	1.51979	-4.26759	1.97599e-05	422.154		0.585319
log(bio14 + 1)	0.555353	0.22931	2.42185	0.0174938		0.213439		pvalue	0.073	pvalue	0.041	pvalue	0.044	pvalue	0.251			log(bio14 + 1)	0.438015	0.249129	1.75818	0.0787166		0.168343		pvalue	0.457	number of observations SAR model 2 nearest neighbors		log(bio14 + 1)	0.437657	0.254779	1.71779	0.0858346		0.168206		pvalue	0.377	number of observations SAR model 6 nearest neighbors		log(bio14 + 1)	0.520054	0.246486	2.10987	0.0348697		0.199873
bio1	0.0267355	0.00587059	4.55414	1.68188e-05		0.345563												bio1	0.0251591	0.00603463	4.16912	3.05783e-05		0.325187				92		bio1	0.0240401	0.0059842	4.01726	5.88792e-05		0.310724				92		bio1	0.0250349	0.00598091	4.1858	2.84159e-05		0.323583
bio12	0.00255469	0.000384902	6.63725	2.52339e-09		0.557227												bio12	0.00267001	0.000430816	6.19757	5.73413e-10		0.582381						bio12	0.00267364	0.000463824	5.76433	8.19807e-09		0.583172						bio12	0.00265124	0.000472263	5.61392	1.97796e-08		0.578287
trait_NRI_WOF																		trait_NRI_WOF												trait_NRI_WOF												trait_NRI_WOF
OLS Model	Estimate	Std. Error	t value	Pr(>|t|)	AIC OLS Model	beta coeff OLS	adj. R² OLS Model	Moran´s I 2 nearest neighbors OLS		Moran´s I 6 nearest neighbors OLS		Moran´s I 10 nearest neighbors OLS		Moran´s I distance OLS		degrees of freedom OLS Model		SAR model 2 nearest neighbors	Estimate	Std. Error	z value	Pr(>|z|)	AICc SAR model 2 nearest neighbors	beta coeff SAR model 2 nearest neighbors	pseudo R² SAR model 2 nearest neighbors	Moran´s I 2 nearest neighbors SAR2		parameters estimated SAR model 2 nearest neighbors		SAR model 6 nearest neighbors	Estimate	Std. Error	z value	Pr(>|z|)	AICc SAR model 6 nearest neighbors	beta coeff SAR model 6 nearest neighbors	pseudo R² SAR model 6 nearest neighbors	Moran´s I 6 nearest neighbors SAR6		parameters estimated SAR model 6 nearest neighbors		SAR model 10 nearest neighbors	Estimate	Std. Error	z value	Pr(>|z|)	AICc SAR model 10 nearest neighbors	beta coeff SAR model 10 nearest neighbors	pseudo R² SAR model 10 nearest neighbors
(Intercept)	6.79128	1.3557	5.00943	2.83521e-06	324.629	0	0.377045	statistic	0.433442	statistic	0.303054	statistic	0.225431	statistic	0.115215	87		(Intercept)	3.69066	0.833956	4.42549	9.62239e-06	304.581		0.508969	statistic	-0.0317094	5		(Intercept)	2.90527	0.855371	3.3965	0.000682539	297.748		0.544114	statistic	0.0229084	5		(Intercept)	4.32056	0.858704	5.03149	4.86683e-07	306.135		0.500605
log(bio14 + 1)	-0.483357	0.177781	-2.71884	0.00790719		-0.378244		pvalue	0.001	pvalue	0.001	pvalue	0.001	pvalue	0.003			bio1	-0.0101095	0.00321859	-3.14097	0.00168389		-0.266052		pvalue	0.584	number of observations SAR model 2 nearest neighbors		bio1	-0.00702587	0.00295075	-2.38105	0.0172634		-0.1849		pvalue	0.249	number of observations SAR model 6 nearest neighbors		bio1	-0.0118654	0.00311741	-3.80617	0.000141133		-0.312263
bio1	-0.011932	0.00347966	-3.42906	0.000927793		-0.314015												bio12	-0.00122665	0.000251578	-4.87581	1.08365e-06		-0.544769				92		bio12	-0.00105731	0.000278924	-3.79068	0.000150235		-0.469565				92		bio12	-0.00128964	0.00026021	-4.95615	7.19028e-07		-0.572745
bio12	-0.000814587	0.000229762	-3.54534	0.000633827		-0.361768
sqrt(bio15)	-0.27303	0.124385	-2.19503	0.030824		-0.267418
ntaxa_WOF																		ntaxa_WOF												ntaxa_WOF												ntaxa_WOF
OLS Model	Estimate	Std. Error	t value	Pr(>|t|)	AIC OLS Model	beta coeff OLS	adj. R² OLS Model	Moran´s I 2 nearest neighbors OLS		Moran´s I 6 nearest neighbors OLS		Moran´s I 10 nearest neighbors OLS		Moran´s I distance OLS		degrees of freedom OLS Model		SAR model 2 nearest neighbors	Estimate	Std. Error	z value	Pr(>|z|)	AICc SAR model 2 nearest neighbors	beta coeff SAR model 2 nearest neighbors	pseudo R² SAR model 2 nearest neighbors	Moran´s I 2 nearest neighbors SAR2		parameters estimated SAR model 2 nearest neighbors		SAR model 6 nearest neighbors	Estimate	Std. Error	z value	Pr(>|z|)	AICc SAR model 6 nearest neighbors	beta coeff SAR model 6 nearest neighbors	pseudo R² SAR model 6 nearest neighbors	Moran´s I 6 nearest neighbors SAR6		parameters estimated SAR model 6 nearest neighbors		SAR model 10 nearest neighbors	Estimate	Std. Error	z value	Pr(>|z|)	AICc SAR model 10 nearest neighbors	beta coeff SAR model 10 nearest neighbors	pseudo R² SAR model 10 nearest neighbors
(Intercept)	-16.16	20.9338	-0.771956	0.442208	831.891	0	0.0826487	statistic	0.0758565	statistic	0.0468549	statistic	0.038967	statistic	0.0144229	88		(Intercept)	-17.5782	21.735	-0.80875	0.418659	833.478		0.11965	statistic	0.00648622	6		(Intercept)	-20.1541	21.7237	-0.927745	0.35354	833.482		0.119612	statistic	0.00262207	6		(Intercept)	-19.6853	21.5616	-0.912981	0.361252	833.35		0.12087
log(bio14 + 1)	6.63013	2.36102	2.80816	0.00613657		0.397057		pvalue	0.186	pvalue	0.128	pvalue	0.108	pvalue	0.224			log(bio14 + 1)	6.47651	2.452	2.64132	0.00825835		0.387857		pvalue	0.415	number of observations SAR model 2 nearest neighbors		log(bio14 + 1)	6.82835	2.46361	2.77169	0.00557666		0.408927		pvalue	0.374	number of observations SAR model 6 nearest neighbors		log(bio14 + 1)	6.99597	2.42696	2.88261	0.00394399		0.418966
bio1	0.107916	0.0537999	2.00587	0.0479413		0.217345												bio1	0.116864	0.0545775	2.14126	0.0322533		0.235367				92		bio1	0.120583	0.0543806	2.21738	0.026597		0.242856				92		bio1	0.116654	0.0548227	2.12784	0.0333505		0.234943
sqrt(bio15)	3.02218	1.93031	1.56565	0.12102		0.226531												sqrt(bio15)	3.00606	1.96443	1.53025	0.125955		0.225323						sqrt(bio15)	3.14354	1.94485	1.61635	0.10602		0.235628						sqrt(bio15)	3.13221	1.92431	1.62771	0.103587		0.234779
NTI_WOF																		NTI_WOF												NTI_WOF												NTI_WOF
OLS Model	Estimate	Std. Error	t value	Pr(>|t|)	AIC OLS Model	beta coeff OLS	adj. R² OLS Model	Moran´s I 2 nearest neighbors OLS		Moran´s I 6 nearest neighbors OLS		Moran´s I 10 nearest neighbors OLS		Moran´s I distance OLS		degrees of freedom OLS Model		SAR model 2 nearest neighbors	Estimate	Std. Error	z value	Pr(>|z|)	AICc SAR model 2 nearest neighbors	beta coeff SAR model 2 nearest neighbors	pseudo R² SAR model 2 nearest neighbors	Moran´s I 2 nearest neighbors SAR2		parameters estimated SAR model 2 nearest neighbors		SAR model 6 nearest neighbors	Estimate	Std. Error	z value	Pr(>|z|)	AICc SAR model 6 nearest neighbors	beta coeff SAR model 6 nearest neighbors	pseudo R² SAR model 6 nearest neighbors	Moran´s I 6 nearest neighbors SAR6		parameters estimated SAR model 6 nearest neighbors		SAR model 10 nearest neighbors	Estimate	Std. Error	z value	Pr(>|z|)	AICc SAR model 10 nearest neighbors	beta coeff SAR model 10 nearest neighbors	pseudo R² SAR model 10 nearest neighbors
(Intercept)	5.69342	1.38181	4.12026	8.39548e-05	328.328	0	0.0827489	statistic	0.148526	statistic	0.100897	statistic	0.0198772	statistic	-0.0210647	90		(Intercept)	5.388	1.58189	3.40606	0.000659085	328.197		0.115401	statistic	-0.0108633	4		(Intercept)	5.18428	1.71029	3.03123	0.00243557	327.894		0.118313	statistic	0.000480804	4		(Intercept)	5.5815	1.50156	3.71715	0.000201485	330.279		0.0951563
log(bio4)	-0.556945	0.183525	-3.03471	0.00314744		-0.304678		pvalue	0.054	pvalue	0.034	pvalue	0.227	pvalue	0.567			log(bio4)	-0.512077	0.21007	-2.43765	0.014783		-0.280133		pvalue	0.481	number of observations SAR model 2 nearest neighbors		log(bio4)	-0.484251	0.226494	-2.13803	0.0325146		-0.26491		pvalue	0.383	number of observations SAR model 6 nearest neighbors		log(bio4)	-0.541284	0.199078	-2.71895	0.00654889		-0.29611
																												92												92
trait_NTI_WOF																		trait_NTI_WOF												trait_NTI_WOF												trait_NTI_WOF
OLS Model	Estimate	Std. Error	t value	Pr(>|t|)	AIC OLS Model	beta coeff OLS	adj. R² OLS Model	Moran´s I 2 nearest neighbors OLS		Moran´s I 6 nearest neighbors OLS		Moran´s I 10 nearest neighbors OLS		Moran´s I distance OLS		degrees of freedom OLS Model		SAR model 2 nearest neighbors	Estimate	Std. Error	z value	Pr(>|z|)	AICc SAR model 2 nearest neighbors	beta coeff SAR model 2 nearest neighbors	pseudo R² SAR model 2 nearest neighbors	Moran´s I 2 nearest neighbors SAR2		parameters estimated SAR model 2 nearest neighbors		SAR model 6 nearest neighbors	Estimate	Std. Error	z value	Pr(>|z|)	AICc SAR model 6 nearest neighbors	beta coeff SAR model 6 nearest neighbors	pseudo R² SAR model 6 nearest neighbors	Moran´s I 6 nearest neighbors SAR6		parameters estimated SAR model 6 nearest neighbors		SAR model 10 nearest neighbors	Estimate	Std. Error	z value	Pr(>|z|)	AICc SAR model 10 nearest neighbors	beta coeff SAR model 10 nearest neighbors	pseudo R² SAR model 10 nearest neighbors
(Intercept)	4.24079	1.15896	3.65913	0.000428446	268.542	0	0.149088	statistic	0.154131	statistic	0.0250027	statistic	0.0275481	statistic	0.00760725	89		(Intercept)	4.46836	1.2682	3.5234	0.000426047	268.485		0.188295	statistic	0.00288864	5		(Intercept)	4.25529	1.19587	3.55833	0.000373213	270.589		0.169514	statistic	-0.000117786	5		(Intercept)	4.27814	1.21463	3.52217	0.000428025	270.453		0.170744
log(bio4)	-0.398664	0.132185	-3.01595	0.0033387		-0.292538		pvalue	0.044	pvalue	0.213	pvalue	0.157	pvalue	0.274			log(bio4)	-0.410403	0.14917	-2.75125	0.00593686		-0.301152		pvalue	0.443	number of observations SAR model 2 nearest neighbors		log(bio4)	-0.399172	0.138814	-2.87559	0.00403274		-0.29291		pvalue	0.417	number of observations SAR model 6 nearest neighbors		log(bio4)	-0.390257	0.142203	-2.74436	0.00606291		-0.286369
bio1	-0.00754315	0.00235602	-3.20165	0.00189542		-0.31055												bio1	-0.00825156	0.00243491	-3.38886	0.000701841		-0.339716				92		bio1	-0.00760191	0.00235654	-3.22588	0.00125588		-0.31297				92		bio1	-0.00797387	0.00236379	-3.37334	0.000742635		-0.328283
NRI_DIS																		NRI_DIS												NRI_DIS												NRI_DIS
OLS Model	Estimate	Std. Error	t value	Pr(>|t|)	AIC OLS Model	beta coeff OLS	adj. R² OLS Model	Moran´s I 2 nearest neighbors OLS		Moran´s I 6 nearest neighbors OLS		Moran´s I 10 nearest neighbors OLS		Moran´s I distance OLS		degrees of freedom OLS Model		SAR model 2 nearest neighbors	Estimate	Std. Error	z value	Pr(>|z|)	AICc SAR model 2 nearest neighbors	beta coeff SAR model 2 nearest neighbors	pseudo R² SAR model 2 nearest neighbors	Moran´s I 2 nearest neighbors SAR2		parameters estimated SAR model 2 nearest neighbors		SAR model 6 nearest neighbors	Estimate	Std. Error	z value	Pr(>|z|)	AICc SAR model 6 nearest neighbors	beta coeff SAR model 6 nearest neighbors	pseudo R² SAR model 6 nearest neighbors	Moran´s I 6 nearest neighbors SAR6		parameters estimated SAR model 6 nearest neighbors		SAR model 10 nearest neighbors	Estimate	Std. Error	z value	Pr(>|z|)	AICc SAR model 10 nearest neighbors	beta coeff SAR model 10 nearest neighbors	pseudo R² SAR model 10 nearest neighbors
(Intercept)	0.894932	4.57284	0.195706	0.845297	427.507	0	0.612941	statistic	0.120666	statistic	0.0952797	statistic	0.0508722	statistic	0.0432201	87		(Intercept)	-6.61712	1.55621	-4.25208	2.11798e-05	427.957		0.628141	statistic	-0.00462128	6		(Intercept)	-6.0403	1.58962	-3.79984	0.00014479	426.38		0.63446	statistic	-5.28993e-05	6		(Intercept)	-6.44853	1.58013	-4.08101	4.48403e-05	427.793		0.628804
log(bio14 + 1)	0.631025	0.247993	2.54453	0.0127071		0.22253		pvalue	0.074	pvalue	0.04	pvalue	0.072	pvalue	0.088			log(bio14 + 1)	0.650061	0.262382	2.47753	0.0132295		0.229242		pvalue	0.464	number of observations SAR model 2 nearest neighbors		log(bio14 + 1)	0.634237	0.270902	2.3412	0.0192217		0.223662		pvalue	0.375	number of observations SAR model 6 nearest neighbors		log(bio14 + 1)	0.724171	0.255829	2.83068	0.00464487		0.255377
log(bio4)	-0.907285	0.485024	-1.8706	0.064763		-0.191785												bio1	0.0276172	0.00627717	4.39963	1.08437e-05		0.327533				92		bio1	0.0253096	0.0061947	4.08568	4.39475e-05		0.300164				92		bio1	0.0265492	0.00618695	4.29116	1.77738e-05		0.314866
bio1	0.0275207	0.00610316	4.50925	2.02056e-05		0.326387												bio12	0.00280522	0.000457593	6.13039	8.76638e-10		0.561431						bio12	0.00278071	0.000508743	5.46585	4.60702e-08		0.556525						bio12	0.00276621	0.000495815	5.57912	2.41742e-08		0.553623
bio12	0.0021662	0.00049547	4.37201	3.39692e-05		0.433538
trait_NRI_DIS																		trait_NRI_DIS												trait_NRI_DIS												trait_NRI_DIS
OLS Model	Estimate	Std. Error	t value	Pr(>|t|)	AIC OLS Model	beta coeff OLS	adj. R² OLS Model	Moran´s I 2 nearest neighbors OLS		Moran´s I 6 nearest neighbors OLS		Moran´s I 10 nearest neighbors OLS		Moran´s I distance OLS		degrees of freedom OLS Model		SAR model 2 nearest neighbors	Estimate	Std. Error	z value	Pr(>|z|)	AICc SAR model 2 nearest neighbors	beta coeff SAR model 2 nearest neighbors	pseudo R² SAR model 2 nearest neighbors	Moran´s I 2 nearest neighbors SAR2		parameters estimated SAR model 2 nearest neighbors		SAR model 6 nearest neighbors	Estimate	Std. Error	z value	Pr(>|z|)	AICc SAR model 6 nearest neighbors	beta coeff SAR model 6 nearest neighbors	pseudo R² SAR model 6 nearest neighbors	Moran´s I 6 nearest neighbors SAR6		parameters estimated SAR model 6 nearest neighbors		SAR model 10 nearest neighbors	Estimate	Std. Error	z value	Pr(>|z|)	AICc SAR model 10 nearest neighbors	beta coeff SAR model 10 nearest neighbors	pseudo R² SAR model 10 nearest neighbors
(Intercept)	5.57833	1.36804	4.0776	9.95876e-05	344.581	0	0.194343	statistic	0.455438	statistic	0.28676	statistic	0.185604	statistic	0.0510873	88		(Intercept)	2.19897	0.376182	5.84548	5.051e-09	323.923		0.362274	statistic	-0.0244861	4		(Intercept)	2.11877	0.46174	4.58865	4.46117e-06	322.458		0.372348	statistic	0.00941703	4		(Intercept)	3.99752	0.958453	4.17081	3.03523e-05	331.328		0.32543
log(bio14 + 1)	-0.402665	0.196111	-2.05325	0.0430174		-0.319357		pvalue	0.001	pvalue	0.001	pvalue	0.001	pvalue	0.07			bio12	-0.00101484	0.000274022	-3.70351	0.000212633		-0.456793		pvalue	0.542	number of observations SAR model 2 nearest neighbors		bio12	-0.000879964	0.000301125	-2.92225	0.00347508		-0.396082		pvalue	0.334	number of observations SAR model 6 nearest neighbors		bio1	-0.00695075	0.00355344	-1.95606	0.0504578		-0.185395
bio12	-0.000687786	0.000251379	-2.73604	0.00752116		-0.30958																						92												92		bio12	-0.0010997	0.000290618	-3.78401	0.000154323		-0.494987
sqrt(bio15)	-0.357944	0.137565	-2.60201	0.0108732		-0.355324
ntaxa_DIS																		ntaxa_DIS												ntaxa_DIS												ntaxa_DIS
OLS Model	Estimate	Std. Error	t value	Pr(>|t|)	AIC OLS Model	beta coeff OLS	adj. R² OLS Model	Moran´s I 2 nearest neighbors OLS		Moran´s I 6 nearest neighbors OLS		Moran´s I 10 nearest neighbors OLS		Moran´s I distance OLS		degrees of freedom OLS Model		SAR model 2 nearest neighbors	Estimate	Std. Error	z value	Pr(>|z|)	AICc SAR model 2 nearest neighbors	beta coeff SAR model 2 nearest neighbors	pseudo R² SAR model 2 nearest neighbors	Moran´s I 2 nearest neighbors SAR2		parameters estimated SAR model 2 nearest neighbors		SAR model 6 nearest neighbors	Estimate	Std. Error	z value	Pr(>|z|)	AICc SAR model 6 nearest neighbors	beta coeff SAR model 6 nearest neighbors	pseudo R² SAR model 6 nearest neighbors	Moran´s I 6 nearest neighbors SAR6		parameters estimated SAR model 6 nearest neighbors		SAR model 10 nearest neighbors	Estimate	Std. Error	z value	Pr(>|z|)	AICc SAR model 10 nearest neighbors	beta coeff SAR model 10 nearest neighbors	pseudo R² SAR model 10 nearest neighbors
(Intercept)	4.38623	14.4929	0.302646	0.762866	779.73	0	0.0277362	statistic	0.056127	statistic	0.0224445	statistic	0.0225506	statistic	0.00982679	89		(Intercept)	33.536	1.92391	17.4312	0	781.104		0.0115729	statistic	0.00850687	3		(Intercept)	3.79478	14.5689	0.260471	0.794501	781.809		0.0507497	statistic	0.00101199	5		(Intercept)	3.42417	14.539	0.235517	0.813808	781.679		0.0520862
log(bio14 + 1)	3.66086	1.78471	2.05124	0.0431832		0.297731		pvalue	0.237	pvalue	0.244	pvalue	0.212	pvalue	0.257											pvalue	0.411	number of observations SAR model 2 nearest neighbors		log(bio14 + 1)	3.68388	1.8086	2.03687	0.0416627		0.299603		pvalue	0.395	number of observations SAR model 6 nearest neighbors		log(bio14 + 1)	3.77866	1.8052	2.0932	0.036331		0.307311
sqrt(bio15)	2.68622	1.4259	1.88387	0.0628471		0.273438																						92		sqrt(bio15)	2.75918	1.43149	1.92749	0.053919		0.280865				92		sqrt(bio15)	2.77435	1.42985	1.9403	0.0523427		0.282409
NTI_DIS																		NTI_DIS												NTI_DIS												NTI_DIS
OLS Model	Estimate	Std. Error	t value	Pr(>|t|)	AIC OLS Model	beta coeff OLS	adj. R² OLS Model	Moran´s I 2 nearest neighbors OLS		Moran´s I 6 nearest neighbors OLS		Moran´s I 10 nearest neighbors OLS		Moran´s I distance OLS		degrees of freedom OLS Model		SAR model 2 nearest neighbors	Estimate	Std. Error	z value	Pr(>|z|)	AICc SAR model 2 nearest neighbors	beta coeff SAR model 2 nearest neighbors	pseudo R² SAR model 2 nearest neighbors	Moran´s I 2 nearest neighbors SAR2		parameters estimated SAR model 2 nearest neighbors		SAR model 6 nearest neighbors	Estimate	Std. Error	z value	Pr(>|z|)	AICc SAR model 6 nearest neighbors	beta coeff SAR model 6 nearest neighbors	pseudo R² SAR model 6 nearest neighbors	Moran´s I 6 nearest neighbors SAR6		parameters estimated SAR model 6 nearest neighbors		SAR model 10 nearest neighbors	Estimate	Std. Error	z value	Pr(>|z|)	AICc SAR model 10 nearest neighbors	beta coeff SAR model 10 nearest neighbors	pseudo R² SAR model 10 nearest neighbors
(Intercept)	7.64825	1.46041	5.23707	1.0628e-06	338.507	0	0.159044	statistic	0.101364	statistic	0.111975	statistic	0.0588879	statistic	0.0105344	90		(Intercept)	0.586692	0.31159	1.8829	0.0597142	338.965		0.183773	statistic	-0.0100062	4		(Intercept)	0.657357	0.35344	1.85989	0.0629017	336.469		0.205616	statistic	-0.00901744	4		(Intercept)	0.626807	0.353831	1.77149	0.0764799	338.131		0.19114
log(bio4)	-0.827708	0.193964	-4.26734	4.88188e-05		-0.410226		pvalue	0.13	pvalue	0.017	pvalue	0.067	pvalue	0.26			bio12	0.000845005	0.000236358	3.5751	0.000350089		0.396519		pvalue	0.509	number of observations SAR model 2 nearest neighbors		bio12	0.000760712	0.000263931	2.88223	0.00394866		0.356964		pvalue	0.46	number of observations SAR model 6 nearest neighbors		bio12	0.000802916	0.000257504	3.11807	0.00182039		0.376769
																												92												92
trait_NTI_DIS																		trait_NTI_DIS												trait_NTI_DIS												trait_NTI_DIS
OLS Model	Estimate	Std. Error	t value	Pr(>|t|)	AIC OLS Model	beta coeff OLS	adj. R² OLS Model	Moran´s I 2 nearest neighbors OLS		Moran´s I 6 nearest neighbors OLS		Moran´s I 10 nearest neighbors OLS		Moran´s I distance OLS		degrees of freedom OLS Model		SAR model 2 nearest neighbors	Estimate	Std. Error	z value	Pr(>|z|)	AICc SAR model 2 nearest neighbors	beta coeff SAR model 2 nearest neighbors	pseudo R² SAR model 2 nearest neighbors	Moran´s I 2 nearest neighbors SAR2		parameters estimated SAR model 2 nearest neighbors		SAR model 6 nearest neighbors	Estimate	Std. Error	z value	Pr(>|z|)	AICc SAR model 6 nearest neighbors	beta coeff SAR model 6 nearest neighbors	pseudo R² SAR model 6 nearest neighbors	Moran´s I 6 nearest neighbors SAR6		parameters estimated SAR model 6 nearest neighbors		SAR model 10 nearest neighbors	Estimate	Std. Error	z value	Pr(>|z|)	AICc SAR model 10 nearest neighbors	beta coeff SAR model 10 nearest neighbors	pseudo R² SAR model 10 nearest neighbors
(Intercept)	0.357935	0.610089	0.586693	0.558895	289.893	0	0.110358	statistic	0.135814	statistic	0.0697865	statistic	0.0697144	statistic	0.0616342	89		(Intercept)	0.412957	0.647602	0.637671	0.523688	290.177		0.148196	statistic	0.00402866	5		(Intercept)	0.560482	0.65173	0.859991	0.389794	290.586		0.144395	statistic	0.000602094	5		(Intercept)	4.57833	1.63494	2.80031	0.00510534	288.297		0.165428
bio1	-0.00456936	0.00264241	-1.72924	0.0872335		-0.17128		pvalue	0.065	pvalue	0.075	pvalue	0.037	pvalue	0.049			bio1	-0.00479045	0.00273114	-1.75401	0.0794289		-0.179567		pvalue	0.44	number of observations SAR model 2 nearest neighbors		bio1	-0.00521214	0.00269984	-1.93053	0.0535407		-0.195374		pvalue	0.395	number of observations SAR model 6 nearest neighbors		log(bio4)	-0.421083	0.205123	-2.05283	0.0400892		-0.281328
bio12	0.000517648	0.000156583	3.3059	0.00136606		0.327446												bio12	0.000502323	0.000174083	2.88554	0.00390742		0.317752				92		bio12	0.000455723	0.000184042	2.47619	0.0132791		0.288274				92		bio1	-0.0069322	0.00271655	-2.55184	0.0107156		-0.259849
NRI_WOC																		NRI_WOC												NRI_WOC												NRI_WOC
OLS Model	Estimate	Std. Error	t value	Pr(>|t|)	AIC OLS Model	beta coeff OLS	adj. R² OLS Model	Moran´s I 2 nearest neighbors OLS		Moran´s I 6 nearest neighbors OLS		Moran´s I 10 nearest neighbors OLS		Moran´s I distance OLS		degrees of freedom OLS Model		SAR model 2 nearest neighbors	Estimate	Std. Error	z value	Pr(>|z|)	AICc SAR model 2 nearest neighbors	beta coeff SAR model 2 nearest neighbors	pseudo R² SAR model 2 nearest neighbors	Moran´s I 2 nearest neighbors SAR2		parameters estimated SAR model 2 nearest neighbors		SAR model 6 nearest neighbors	Estimate	Std. Error	z value	Pr(>|z|)	AICc SAR model 6 nearest neighbors	beta coeff SAR model 6 nearest neighbors	pseudo R² SAR model 6 nearest neighbors	Moran´s I 6 nearest neighbors SAR6		parameters estimated SAR model 6 nearest neighbors		SAR model 10 nearest neighbors	Estimate	Std. Error	z value	Pr(>|z|)	AICc SAR model 10 nearest neighbors	beta coeff SAR model 10 nearest neighbors	pseudo R² SAR model 10 nearest neighbors
(Intercept)	-6.99	1.47231	-4.74764	9.17334e-06	368.649	0	0.542376	statistic	0.12847	statistic	0.0750271	statistic	0.0558697	statistic	0.0125942	78		(Intercept)	-6.45361	1.54136	-4.18697	2.82701e-05	369.121		0.569202	statistic	-0.00335818	6		(Intercept)	-6.26108	1.54814	-4.04426	5.24895e-05	369.371		0.567885	statistic	0.001268	6		(Intercept)	-6.5685	1.54889	-4.24077	2.22753e-05	369.475		0.567337
log(bio14 + 1)	0.536782	0.222875	2.40844	0.0183805		0.218063		pvalue	0.082	pvalue	0.086	pvalue	0.074	pvalue	0.241			log(bio14 + 1)	0.437491	0.241012	1.81523	0.0694889		0.177727		pvalue	0.444	number of observations SAR model 2 nearest neighbors		log(bio14 + 1)	0.45935	0.241245	1.90408	0.0569		0.186607		pvalue	0.377	number of observations SAR model 6 nearest neighbors		log(bio14 + 1)	0.514272	0.233852	2.19914	0.0278681		0.208919
bio1	0.0274794	0.00604059	4.54912	1.94744e-05		0.366937												bio1	0.0255443	0.00615841	4.14788	3.35574e-05		0.341098				82		bio1	0.0246331	0.00612249	4.02337	5.73711e-05		0.328929				82		bio1	0.0256271	0.00612643	4.18304	2.87642e-05		0.342203
bio12	0.00237205	0.000379827	6.24508	2.06582e-08		0.541574												bio12	0.00244761	0.000427536	5.72492	1.03484e-08		0.558825						bio12	0.00243326	0.000445027	5.46768	4.55967e-08		0.55555						bio12	0.00239832	0.000450732	5.32095	1.03226e-07		0.547573
trait_NRI_WOC																		trait_NRI_WOC												trait_NRI_WOC												trait_NRI_WOC
OLS Model	Estimate	Std. Error	t value	Pr(>|t|)	AIC OLS Model	beta coeff OLS	adj. R² OLS Model	Moran´s I 2 nearest neighbors OLS		Moran´s I 6 nearest neighbors OLS		Moran´s I 10 nearest neighbors OLS		Moran´s I distance OLS		degrees of freedom OLS Model		SAR model 2 nearest neighbors	Estimate	Std. Error	z value	Pr(>|z|)	AICc SAR model 2 nearest neighbors	beta coeff SAR model 2 nearest neighbors	pseudo R² SAR model 2 nearest neighbors	Moran´s I 2 nearest neighbors SAR2		parameters estimated SAR model 2 nearest neighbors		SAR model 6 nearest neighbors	Estimate	Std. Error	z value	Pr(>|z|)	AICc SAR model 6 nearest neighbors	beta coeff SAR model 6 nearest neighbors	pseudo R² SAR model 6 nearest neighbors	Moran´s I 6 nearest neighbors SAR6		parameters estimated SAR model 6 nearest neighbors		SAR model 10 nearest neighbors	Estimate	Std. Error	z value	Pr(>|z|)	AICc SAR model 10 nearest neighbors	beta coeff SAR model 10 nearest neighbors	pseudo R² SAR model 10 nearest neighbors
(Intercept)	8.51053	1.90121	4.47637	2.59065e-05	313.257	0	0.270077	statistic	0.400856	statistic	0.307841	statistic	0.188073	statistic	0.00571295	77		(Intercept)	3.56553	1.04719	3.40486	0.000661977	294.475		0.432257	statistic	-0.0557549	5		(Intercept)	1.20371	0.637361	1.88859	0.0589467	286.113		0.472912	statistic	0.046086	4		(Intercept)	4.51031	1.10762	4.07209	4.65925e-05	299.672		0.395109
log(bio14 + 1)	-0.574015	0.228517	-2.51192	0.0141005		-0.416051		pvalue	0.001	pvalue	0.001	pvalue	0.001	pvalue	0.287			bio1	-0.00917274	0.00394569	-2.32475	0.0200854		-0.218536		pvalue	0.68	number of observations SAR model 2 nearest neighbors		bio12	-0.000643224	0.000340372	-1.88977	0.0587894		-0.262021		pvalue	0.139	number of observations SAR model 6 nearest neighbors		bio1	-0.0111314	0.00402575	-2.76506	0.00569119		-0.265201
bio1	-0.0125058	0.00428126	-2.92107	0.00457503		-0.297945												bio12	-0.00099973	0.000313341	-3.19055	0.00142002		-0.407245				82												82		bio12	-0.00116814	0.000317773	-3.67604	0.000236884		-0.47585
bio12	-0.000663199	0.000276917	-2.39494	0.019054		-0.270158
sqrt(bio15)	-0.41281	0.167995	-2.45728	0.0162486		-0.360655
ntaxa_WOC																		ntaxa_WOC												ntaxa_WOC												ntaxa_WOC
OLS Model	Estimate	Std. Error	t value	Pr(>|t|)	AIC OLS Model	beta coeff OLS	adj. R² OLS Model	Moran´s I 2 nearest neighbors OLS		Moran´s I 6 nearest neighbors OLS		Moran´s I 10 nearest neighbors OLS		Moran´s I distance OLS		degrees of freedom OLS Model		SAR model 2 nearest neighbors	Estimate	Std. Error	z value	Pr(>|z|)	AICc SAR model 2 nearest neighbors	beta coeff SAR model 2 nearest neighbors	pseudo R² SAR model 2 nearest neighbors	Moran´s I 2 nearest neighbors SAR2		parameters estimated SAR model 2 nearest neighbors		SAR model 6 nearest neighbors	Estimate	Std. Error	z value	Pr(>|z|)	AICc SAR model 6 nearest neighbors	beta coeff SAR model 6 nearest neighbors	pseudo R² SAR model 6 nearest neighbors	Moran´s I 6 nearest neighbors SAR6		parameters estimated SAR model 6 nearest neighbors		SAR model 10 nearest neighbors	Estimate	Std. Error	z value	Pr(>|z|)	AICc SAR model 10 nearest neighbors	beta coeff SAR model 10 nearest neighbors	pseudo R² SAR model 10 nearest neighbors
(Intercept)	-30.278	28.5627	-1.06006	0.29239	760.547	0	0.0723636	statistic	0.0862478	statistic	0.0738388	statistic	0.0638134	statistic	0.0357008	78		(Intercept)	-36.4872	29.1707	-1.25082	0.211001	762		0.11623	statistic	0.00508358	6		(Intercept)	-39.1821	30.2592	-1.29489	0.19536	761.329		0.123431	statistic	0.00297314	6		(Intercept)	-42.9014	30.1313	-1.42381	0.1545	760.878		0.128248
log(bio14 + 1)	7.42336	3.038	2.4435	0.0168044		0.393567		pvalue	0.157	pvalue	0.08	pvalue	0.052	pvalue	0.095			log(bio14 + 1)	7.48572	3.12719	2.39375	0.016677		0.396874		pvalue	0.407	number of observations SAR model 2 nearest neighbors		log(bio14 + 1)	7.77875	3.22222	2.4141	0.0157743		0.412409		pvalue	0.354	number of observations SAR model 6 nearest neighbors		log(bio14 + 1)	8.49122	3.11205	2.7285	0.00636237		0.450183
bio1	0.135366	0.0645732	2.09631	0.0392966		0.235899												bio1	0.15165	0.065749	2.3065	0.0210825		0.264279				82		bio1	0.163517	0.066118	2.4731	0.0133945		0.284958				82		bio1	0.165224	0.0668126	2.47294	0.0134005		0.287933
sqrt(bio15)	4.06735	2.51381	1.618	0.109699		0.259925												sqrt(bio15)	4.39926	2.50913	1.7533	0.0795511		0.281135						sqrt(bio15)	4.34025	2.58255	1.68061	0.0928392		0.277364						sqrt(bio15)	4.50654	2.56233	1.75876	0.0786177		0.287991
NTI_WOC																		NTI_WOC												NTI_WOC												NTI_WOC
OLS Model	Estimate	Std. Error	t value	Pr(>|t|)	AIC OLS Model	beta coeff OLS	adj. R² OLS Model	Moran´s I 2 nearest neighbors OLS		Moran´s I 6 nearest neighbors OLS		Moran´s I 10 nearest neighbors OLS		Moran´s I distance OLS		degrees of freedom OLS Model		SAR model 2 nearest neighbors	Estimate	Std. Error	z value	Pr(>|z|)	AICc SAR model 2 nearest neighbors	beta coeff SAR model 2 nearest neighbors	pseudo R² SAR model 2 nearest neighbors	Moran´s I 2 nearest neighbors SAR2		parameters estimated SAR model 2 nearest neighbors		SAR model 6 nearest neighbors	Estimate	Std. Error	z value	Pr(>|z|)	AICc SAR model 6 nearest neighbors	beta coeff SAR model 6 nearest neighbors	pseudo R² SAR model 6 nearest neighbors	Moran´s I 6 nearest neighbors SAR6		parameters estimated SAR model 6 nearest neighbors		SAR model 10 nearest neighbors	Estimate	Std. Error	z value	Pr(>|z|)	AICc SAR model 10 nearest neighbors	beta coeff SAR model 10 nearest neighbors	pseudo R² SAR model 10 nearest neighbors
(Intercept)	6.92646	1.55897	4.44298	2.82017e-05	296.17	0	0.123242	statistic	0.115747	statistic	0.087113	statistic	-0.00306269	statistic	-0.0403108	80		(Intercept)	6.56892	1.73911	3.77718	0.000158614	297.09		0.147597	statistic	-0.00594549	4		(Intercept)	6.00568	1.86902	3.21329	0.00131225	296.513		0.153579	statistic	0.00037758	4		(Intercept)	6.96606	1.51853	4.58736	4.48883e-06	298.377		0.134123
log(bio4)	-0.740636	0.210447	-3.51934	0.000716935		-0.36615		pvalue	0.109	pvalue	0.048	pvalue	0.379	pvalue	0.73			log(bio4)	-0.688184	0.234804	-2.93089	0.00337994		-0.340219		pvalue	0.485	number of observations SAR model 2 nearest neighbors		log(bio4)	-0.610829	0.251557	-2.42819	0.0151744		-0.301977		pvalue	0.373	number of observations SAR model 6 nearest neighbors		log(bio4)	-0.746095	0.205053	-3.63855	0.000274179		-0.368849
																												82												82
trait_NTI_WOC																		trait_NTI_WOC												trait_NTI_WOC												trait_NTI_WOC
OLS Model	Estimate	Std. Error	t value	Pr(>|t|)	AIC OLS Model	beta coeff OLS	adj. R² OLS Model	Moran´s I 2 nearest neighbors OLS		Moran´s I 6 nearest neighbors OLS		Moran´s I 10 nearest neighbors OLS		Moran´s I distance OLS		degrees of freedom OLS Model		SAR model 2 nearest neighbors	Estimate	Std. Error	z value	Pr(>|z|)	AICc SAR model 2 nearest neighbors	beta coeff SAR model 2 nearest neighbors	pseudo R² SAR model 2 nearest neighbors	Moran´s I 2 nearest neighbors SAR2		parameters estimated SAR model 2 nearest neighbors		SAR model 6 nearest neighbors	Estimate	Std. Error	z value	Pr(>|z|)	AICc SAR model 6 nearest neighbors	beta coeff SAR model 6 nearest neighbors	pseudo R² SAR model 6 nearest neighbors	Moran´s I 6 nearest neighbors SAR6		parameters estimated SAR model 6 nearest neighbors		SAR model 10 nearest neighbors	Estimate	Std. Error	z value	Pr(>|z|)	AICc SAR model 10 nearest neighbors	beta coeff SAR model 10 nearest neighbors	pseudo R² SAR model 10 nearest neighbors
(Intercept)	1.26083	0.565791	2.22844	0.0286943	229.709	0	0.18299	statistic	0.170212	statistic	0.0232299	statistic	0.000338419	statistic	0.0301497	79		(Intercept)	1.27495	0.598118	2.1316	0.0330395	229.694		0.225061	statistic	-0.00673397	5		(Intercept)	4.04173	0.93431	4.3259	1.5191e-05	230.997		0.256732	statistic	-0.0100734	7		(Intercept)	4.14831	0.846136	4.90265	9.45512e-07	228.462		0.279354
bio1	-0.00920707	0.00243472	-3.78156	0.000301374		-0.38041		pvalue	0.049	pvalue	0.249	pvalue	0.328	pvalue	0.135			bio1	-0.00937845	0.00249192	-3.76355	0.000167519		-0.387491		pvalue	0.464	number of observations SAR model 2 nearest neighbors		log(bio14 + 1)	-0.351334	0.111116	-3.16187	0.00156761		-0.441621		pvalue	0.458	number of observations SAR model 6 nearest neighbors		log(bio14 + 1)	-0.437487	0.103144	-4.24152	2.22007e-05		-0.549915
bio12	0.000374352	0.000142397	2.62893	0.0102898		0.26446												bio12	0.00037381	0.000158577	2.35727	0.0184096		0.264077				82		bio1	-0.00965729	0.00220476	-4.38021	1.18567e-05		-0.399012				82		bio1	-0.00851919	0.00199258	-4.27546	1.90744e-05		-0.351989
																														bio12	0.000564771	0.000121462	4.64978	3.32295e-06		0.398981						bio12	0.000670016	9.7726e-05	6.85607	7.07812e-12		0.473331
																														sqrt(bio15)	-0.26764	0.0848475	-3.15436	0.0016085		-0.405507						sqrt(bio15)	-0.309699	0.0777538	-3.98307	6.80302e-05		-0.469232
log10(bodysize)																		log10(bodysize)												log10(bodysize)												log10(bodysize)
OLS Model	Estimate	Std. Error	t value	Pr(>|t|)	AIC OLS Model	beta coeff OLS	adj. R² OLS Model	Moran´s I 2 nearest neighbors OLS		Moran´s I 6 nearest neighbors OLS		Moran´s I 10 nearest neighbors OLS		Moran´s I distance OLS		degrees of freedom OLS Model		SAR model 2 nearest neighbors	Estimate	Std. Error	z value	Pr(>|z|)	AICc SAR model 2 nearest neighbors	beta coeff SAR model 2 nearest neighbors	pseudo R² SAR model 2 nearest neighbors	Moran´s I 2 nearest neighbors SAR2		parameters estimated SAR model 2 nearest neighbors		SAR model 6 nearest neighbors	Estimate	Std. Error	z value	Pr(>|z|)	AICc SAR model 6 nearest neighbors	beta coeff SAR model 6 nearest neighbors	pseudo R² SAR model 6 nearest neighbors	Moran´s I 6 nearest neighbors SAR6		parameters estimated SAR model 6 nearest neighbors		SAR model 10 nearest neighbors	Estimate	Std. Error	z value	Pr(>|z|)	AICc SAR model 10 nearest neighbors	beta coeff SAR model 10 nearest neighbors	pseudo R² SAR model 10 nearest neighbors
(Intercept)	1.02474	0.120102	8.5323	3.48404e-13	-9.15607	0	0.448389	statistic	0.164372	statistic	-0.017659	statistic	-0.0383725	statistic	-0.0489099	89		(Intercept)	1.09406	0.131286	8.33337	0	-10.3116		0.480049	statistic	0.0299446	5		(Intercept)	1.01237	0.114788	8.81951	0	-7.03952		0.461223	statistic	-0.00187225	5		(Intercept)	1.02623	0.108617	9.44817	0	-7.79574		0.465634
bio1	0.00288702	0.000520183	5.55001	2.91213e-07		0.432866		pvalue	0.031	pvalue	0.498	pvalue	0.742	pvalue	0.877			bio1	0.00264624	0.000545666	4.84957	1.23731e-06		0.396765		pvalue	0.323	number of observations SAR model 2 nearest neighbors		bio1	0.00293196	0.000502338	5.83662	5.32695e-09		0.439603		pvalue	0.395	number of observations SAR model 6 nearest neighbors		bio1	0.00289053	0.000485299	5.95618	2.58206e-09		0.433392
bio12	0.000196664	3.08249e-05	6.38006	7.74571e-09		0.497604												bio12	0.000186347	3.61038e-05	5.16141	2.451e-07		0.471499				92		bio12	0.000198983	2.86516e-05	6.94491	3.78697e-12		0.503471				92		bio12	0.000195252	2.58338e-05	7.55799	4.08562e-14		0.49403
NRI: Net relatedness index
SR: Species Richness
WOM: Without manually added species
WOF: Without fossorial species
WOC: Without country lists
DIS: Only species with discrete lifestyle traits
bio1: mean annual temperature
bio4: temperature seasonality
bio12: mean annual precipitation
bio14: precipitation of the driest month
bio15: precipitation seasonality
[truncated: 13 more columns]
