# Supplementary material for: Divergent trends in functional and phylogenetic structure in reptile communities across Africa
Source: Nat Commun. 2018 Nov 8;9:4697. doi: 10.1038/s41467-018-07107-y (PMC6224532; doi:10.1038/s41467-018-07107-y)
Supplement: Supplementary file 8 — Supplementary Data 6 [file 41467_2018_7107_MOESM8_ESM.xlsx]

## Sheet: Supplementary Data 6
Sum of Akaike weights
NRI_squamates
Akaike Weights OLS			Akaike weights SAR Model 2 nearest neighbors			Akaike weights Model 6 nearest neighbors			Akaike weights SAR Model 10 nearest neighbors			Akaike weights SAR Model distance
bio12	0.999984		bio12	0.999932		bio12	0.999908		bio12	0.999877		bio12	0.999723
bio1	0.999637		bio1	0.996376		bio1	0.99552		bio1	0.997501		bio1	0.999136
log(bio14 + 1)	0.826072		log(bio14 + 1)	0.584492		log(bio14 + 1)	0.61099		log(bio14 + 1)	0.757345		log(bio14 + 1)	0.793317
log(bio4)	0.338649		log(bio4)	0.294116		sqrt(bio15)	0.277808		sqrt(bio15)	0.28861		log(bio4)	0.344405
sqrt(bio15)	0.300672		sqrt(bio15)	0.274286		log(bio4)	0.277628		log(bio4)	0.267246		sqrt(bio15)	0.295034
trait_NRI_squamates
Akaike Weights OLS			Akaike weights SAR Model 2 nearest neighbors			Akaike weights Model 6 nearest neighbors			Akaike weights SAR Model 10 nearest neighbors			Akaike weights SAR Model distance
bio1	0.986865		bio12	0.9739		bio12	0.920058		bio1	0.995105		bio1	0.981092
log(bio14 + 1)	0.895718		bio1	0.965012		bio1	0.828823		bio12	0.988641		bio12	0.931449
sqrt(bio15)	0.870864		sqrt(bio15)	0.426529		log(bio4)	0.374744		sqrt(bio15)	0.389169		log(bio14 + 1)	0.537681
bio12	0.844307		log(bio14 + 1)	0.313631		sqrt(bio15)	0.298642		log(bio4)	0.353584		sqrt(bio15)	0.535964
log(bio4)	0.438463		log(bio4)	0.297835		log(bio14 + 1)	0.265384		log(bio14 + 1)	0.283676		log(bio4)	0.344021
ntaxa_squamates
Akaike Weights OLS			Akaike weights SAR Model 2 nearest neighbors			Akaike weights Model 6 nearest neighbors			Akaike weights SAR Model 10 nearest neighbors			Akaike weights SAR Model distance
log(bio14 + 1)	0.800426		bio1	0.739692		bio1	0.765025		log(bio14 + 1)	0.803835		log(bio14 + 1)	0.764002
bio1	0.735534		log(bio14 + 1)	0.68656		log(bio14 + 1)	0.752506		bio1	0.75555		bio1	0.740019
sqrt(bio15)	0.542144		sqrt(bio15)	0.473352		sqrt(bio15)	0.514579		sqrt(bio15)	0.540193		sqrt(bio15)	0.515157
bio12	0.274171		bio12	0.271065		bio12	0.268515		bio12	0.269017		bio12	0.265215
log(bio4)	0.273743		log(bio4)	0.263924		log(bio4)	0.263721		log(bio4)	0.267933		log(bio4)	0.262544
NTI_squamates
Akaike Weights OLS			Akaike weights SAR Model 2 nearest neighbors			Akaike weights Model 6 nearest neighbors			Akaike weights SAR Model 10 nearest neighbors			Akaike weights SAR Model distance
log(bio4)	0.791044		log(bio4)	0.622408		bio1	0.478516		log(bio14 + 1)	0.567913		log(bio4)	0.774402
log(bio14 + 1)	0.49548		log(bio14 + 1)	0.462285		log(bio4)	0.474684		log(bio4)	0.563068		log(bio14 + 1)	0.485475
bio1	0.406029		bio1	0.408212		log(bio14 + 1)	0.453237		bio1	0.42972		bio1	0.392958
bio12	0.307262		bio12	0.367162		bio12	0.383195		bio12	0.346549		bio12	0.293324
sqrt(bio15)	0.272058		sqrt(bio15)	0.26657		sqrt(bio15)	0.264052		sqrt(bio15)	0.274564		sqrt(bio15)	0.267713
trait_NTI_squamates
Akaike Weights OLS			Akaike weights SAR Model 2 nearest neighbors			Akaike weights Model 6 nearest neighbors			Akaike weights SAR Model 10 nearest neighbors			Akaike weights SAR Model distance
bio1	0.985268		bio1	0.98362		bio1	0.977232		bio1	0.988671		bio1	0.987821
log(bio4)	0.616514		log(bio4)	0.60347		log(bio4)	0.558706		bio12	0.606879		log(bio4)	0.527561
bio12	0.553644		bio12	0.464348		bio12	0.47387		log(bio4)	0.591081		bio12	0.424542
sqrt(bio15)	0.412144		sqrt(bio15)	0.370165		sqrt(bio15)	0.39629		sqrt(bio15)	0.560149		sqrt(bio15)	0.418036
log(bio14 + 1)	0.334113		log(bio14 + 1)	0.278345		log(bio14 + 1)	0.309023		log(bio14 + 1)	0.502359		log(bio14 + 1)	0.298184
NRI_lizards
Akaike Weights OLS			Akaike weights SAR Model 2 nearest neighbors			Akaike weights Model 6 nearest neighbors			Akaike weights SAR Model 10 nearest neighbors			Akaike weights SAR Model distance
bio1	0.791506		bio1	0.744671		bio1	0.739054		bio1	0.779986		bio1	0.73778
log(bio4)	0.53264		log(bio4)	0.480062		log(bio4)	0.465691		log(bio4)	0.387428		log(bio4)	0.383154
bio12	0.37012		bio12	0.342052		bio12	0.327845		bio12	0.289814		bio12	0.2855
log(bio14 + 1)	0.286632		log(bio14 + 1)	0.279758		log(bio14 + 1)	0.280364		log(bio14 + 1)	0.273128		log(bio14 + 1)	0.270453
sqrt(bio15)	0.273084		sqrt(bio15)	0.266804		sqrt(bio15)	0.261118		sqrt(bio15)	0.262912		sqrt(bio15)	0.258535
trait_NRI_lizards
Akaike Weights OLS			Akaike weights SAR Model 2 nearest neighbors			Akaike weights Model 6 nearest neighbors			Akaike weights SAR Model 10 nearest neighbors			Akaike weights SAR Model distance
bio1	0.980331		bio1	0.932939		bio1	0.776288		bio1	0.980299		bio1	0.959516
sqrt(bio15)	0.718264		bio12	0.653207		bio12	0.541978		bio12	0.784364		bio12	0.569427
log(bio14 + 1)	0.621276		sqrt(bio15)	0.487951		log(bio4)	0.47589		log(bio4)	0.430457		sqrt(bio15)	0.507585
log(bio4)	0.606727		log(bio4)	0.454971		sqrt(bio15)	0.35035		sqrt(bio15)	0.425615		log(bio4)	0.507275
bio12	0.463852		log(bio14 + 1)	0.37412		log(bio14 + 1)	0.280911		log(bio14 + 1)	0.280131		log(bio14 + 1)	0.392302
ntaxa_lizards
Akaike Weights OLS			Akaike weights SAR Model 2 nearest neighbors			Akaike weights Model 6 nearest neighbors			Akaike weights SAR Model 10 nearest neighbors			Akaike weights SAR Model distance
bio12	0.91578		bio12	0.830635		bio12	0.867251		bio12	0.90416		bio12	0.902509
log(bio14 + 1)	0.534615		log(bio4)	0.404723		log(bio14 + 1)	0.536275		log(bio14 + 1)	0.57953		log(bio14 + 1)	0.533124
sqrt(bio15)	0.454811		log(bio14 + 1)	0.401244		sqrt(bio15)	0.486553		sqrt(bio15)	0.495252		sqrt(bio15)	0.4757
log(bio4)	0.381134		sqrt(bio15)	0.372892		log(bio4)	0.36403		log(bio4)	0.360021		log(bio4)	0.330461
bio1	0.251532		bio1	0.261028		bio1	0.258336		bio1	0.246417		bio1	0.245327
NTI_lizards
Akaike Weights OLS			Akaike weights SAR Model 2 nearest neighbors			Akaike weights Model 6 nearest neighbors			Akaike weights SAR Model 10 nearest neighbors			Akaike weights SAR Model distance
bio12	0.768692		bio12	0.464014		bio12	0.531202		bio12	0.492069		bio12	0.836543
log(bio4)	0.595187		log(bio4)	0.302484		log(bio4)	0.325987		log(bio4)	0.317415		log(bio4)	0.714193
log(bio14 + 1)	0.280551		sqrt(bio15)	0.300947		sqrt(bio15)	0.27596		sqrt(bio15)	0.267018		bio1	0.294648
bio1	0.275171		log(bio14 + 1)	0.265384		log(bio14 + 1)	0.265667		log(bio14 + 1)	0.262388		log(bio14 + 1)	0.280798
sqrt(bio15)	0.26714		bio1	0.250658		bio1	0.24593		bio1	0.250807		sqrt(bio15)	0.268174
trait_NTI_lizards
Akaike Weights OLS			Akaike weights SAR Model 2 nearest neighbors			Akaike weights Model 6 nearest neighbors			Akaike weights SAR Model 10 nearest neighbors			Akaike weights SAR Model distance
sqrt(bio15)	0.698949		sqrt(bio15)	0.623146		sqrt(bio15)	0.688407		sqrt(bio15)	0.688834		sqrt(bio15)	0.692177
bio1	0.534718		bio1	0.545338		bio1	0.418818		bio1	0.540999		bio1	0.524327
bio12	0.394987		log(bio14 + 1)	0.354768		log(bio14 + 1)	0.35602		bio12	0.36151		bio12	0.409543
log(bio4)	0.349261		log(bio4)	0.350707		log(bio4)	0.315916		log(bio4)	0.326256		log(bio4)	0.345131
log(bio14 + 1)	0.309485		bio12	0.339882		bio12	0.310386		log(bio14 + 1)	0.323357		log(bio14 + 1)	0.305388
NRI_snakes
Akaike Weights OLS			Akaike weights SAR Model 2 nearest neighbors			Akaike weights Model 6 nearest neighbors			Akaike weights SAR Model 10 nearest neighbors			Akaike weights SAR Model distance
bio12	0.919656		bio12	0.90152		bio12	0.864362		bio12	0.713445		bio12	0.910356
sqrt(bio15)	0.576795		sqrt(bio15)	0.562542		sqrt(bio15)	0.557836		sqrt(bio15)	0.617849		sqrt(bio15)	0.56529
log(bio4)	0.353415		log(bio4)	0.346196		log(bio4)	0.354919		log(bio4)	0.374407		log(bio4)	0.344722
log(bio14 + 1)	0.298853		log(bio14 + 1)	0.297425		log(bio14 + 1)	0.30393		log(bio14 + 1)	0.344726		log(bio14 + 1)	0.307793
bio1	0.271515		bio1	0.26505		bio1	0.263598		bio1	0.273285		bio1	0.264426
trait_NRI_snakes
Akaike Weights OLS			Akaike weights SAR Model 2 nearest neighbors			Akaike weights Model 6 nearest neighbors			Akaike weights SAR Model 10 nearest neighbors			Akaike weights SAR Model distance
bio12	0.98057		bio12	0.989158		bio12	0.990666		bio12	0.997218		bio1	0.984697
bio1	0.944114		bio1	0.941547		bio1	0.889888		bio1	0.977829		bio12	0.950671
log(bio14 + 1)	0.853062		sqrt(bio15)	0.380687		sqrt(bio15)	0.34116		log(bio14 + 1)	0.364631		log(bio14 + 1)	0.619728
sqrt(bio15)	0.618554		log(bio14 + 1)	0.262163		log(bio14 + 1)	0.314368		sqrt(bio15)	0.305507		sqrt(bio15)	0.489242
log(bio4)	0.272441		log(bio4)	0.244878		log(bio4)	0.25229		log(bio4)	0.271858		log(bio4)	0.259639
ntaxa_snakes
Akaike Weights OLS			Akaike weights SAR Model 2 nearest neighbors			Akaike weights Model 6 nearest neighbors			Akaike weights SAR Model 10 nearest neighbors			Akaike weights SAR Model distance
bio1	0.985619		bio1	0.979365		bio1	0.981591		bio1	0.982082		bio1	0.981777
log(bio14 + 1)	0.904181		log(bio14 + 1)	0.835107		log(bio14 + 1)	0.840801		log(bio14 + 1)	0.908625		log(bio14 + 1)	0.886074
bio12	0.667967		bio12	0.67302		bio12	0.62924		bio12	0.542455		bio12	0.602166
sqrt(bio15)	0.517736		sqrt(bio15)	0.484635		sqrt(bio15)	0.485438		sqrt(bio15)	0.519806		sqrt(bio15)	0.497121
log(bio4)	0.30886		log(bio4)	0.300433		log(bio4)	0.287886		log(bio4)	0.27326		log(bio4)	0.315028
NTI_snakes
Akaike Weights OLS			Akaike weights SAR Model 2 nearest neighbors			Akaike weights Model 6 nearest neighbors			Akaike weights SAR Model 10 nearest neighbors			Akaike weights SAR Model distance
bio12	0.848077		bio12	0.820948		bio12	0.773487		bio12	0.707951		bio12	0.786479
log(bio14 + 1)	0.44799		log(bio14 + 1)	0.452808		log(bio14 + 1)	0.48372		log(bio14 + 1)	0.630412		log(bio14 + 1)	0.515887
sqrt(bio15)	0.39201		sqrt(bio15)	0.375388		bio1	0.342884		bio1	0.341512		sqrt(bio15)	0.366745
bio1	0.325028		bio1	0.321847		sqrt(bio15)	0.322442		sqrt(bio15)	0.335318		log(bio4)	0.317971
log(bio4)	0.30899		log(bio4)	0.294578		log(bio4)	0.274039		log(bio4)	0.287978		bio1	0.303219
trait_NTI_snakes
Akaike Weights OLS			Akaike weights SAR Model 2 nearest neighbors			Akaike weights Model 6 nearest neighbors			Akaike weights SAR Model 10 nearest neighbors			Akaike weights SAR Model distance
bio1	0.782637		bio1	0.880055		bio1	0.910077		bio1	0.940319		bio1	0.982189
sqrt(bio15)	0.460252		sqrt(bio15)	0.3416		log(bio14 + 1)	0.342097		bio12	0.361188		bio12	0.476372
log(bio14 + 1)	0.417563		log(bio14 + 1)	0.278741		sqrt(bio15)	0.337235		log(bio4)	0.319496		sqrt(bio15)	0.375535
bio12	0.326904		bio12	0.276676		bio12	0.299926		log(bio14 + 1)	0.285424		log(bio4)	0.349335
log(bio4)	0.291611		log(bio4)	0.270621		log(bio4)	0.290945		sqrt(bio15)	0.278382		log(bio14 + 1)	0.28593
NRI_WOM
Akaike Weights OLS			Akaike weights SAR Model 2 nearest neighbors			Akaike weights Model 6 nearest neighbors			Akaike weights SAR Model 10 nearest neighbors			Akaike weights SAR Model distance
bio1	0.994835		bio12	0.988515		bio12	0.987738		bio12	0.989344		bio1	0.990497
bio12	0.992115		bio1	0.964438		bio1	0.975494		bio1	0.984803		log(bio14 + 1)	0.980779
log(bio14 + 1)	0.990399		log(bio14 + 1)	0.902014		log(bio14 + 1)	0.945399		log(bio14 + 1)	0.975397		bio12	0.979525
log(bio4)	0.357162		log(bio4)	0.313507		log(bio4)	0.306242		log(bio4)	0.274658		log(bio4)	0.383486
sqrt(bio15)	0.261586		sqrt(bio15)	0.28308		sqrt(bio15)	0.267267		sqrt(bio15)	0.262116		sqrt(bio15)	0.262133
trait_NRI_WOM
Akaike Weights OLS			Akaike weights SAR Model 2 nearest neighbors			Akaike weights Model 6 nearest neighbors			Akaike weights SAR Model 10 nearest neighbors			Akaike weights SAR Model distance
bio1	0.989083		bio1	0.892541		bio12	0.622875		bio1	0.985028		bio1	0.973723
bio12	0.835179		bio12	0.857133		bio1	0.612596		bio12	0.937742		bio12	0.885639
log(bio14 + 1)	0.819708		log(bio4)	0.4791		log(bio4)	0.507207		log(bio4)	0.434484		log(bio14 + 1)	0.540044
sqrt(bio15)	0.760518		sqrt(bio15)	0.282502		log(bio14 + 1)	0.321666		sqrt(bio15)	0.31059		sqrt(bio15)	0.462067
log(bio4)	0.486296		log(bio14 + 1)	0.281583		sqrt(bio15)	0.253977		log(bio14 + 1)	0.303774		log(bio4)	0.391541
ntaxa_WOM
Akaike Weights OLS			Akaike weights SAR Model 2 nearest neighbors			Akaike weights Model 6 nearest neighbors			Akaike weights SAR Model 10 nearest neighbors			Akaike weights SAR Model distance
log(bio14 + 1)	0.843569		log(bio14 + 1)	0.691056		log(bio14 + 1)	0.778732		log(bio14 + 1)	0.841046		log(bio14 + 1)	0.81219
bio1	0.588366		bio1	0.616385		bio1	0.654817		bio1	0.636563		bio1	0.626111
bio12	0.419929		sqrt(bio15)	0.372341		sqrt(bio15)	0.423986		sqrt(bio15)	0.446831		sqrt(bio15)	0.42461
sqrt(bio15)	0.41977		bio12	0.355813		bio12	0.382544		bio12	0.416407		bio12	0.41043
log(bio4)	0.342448		log(bio4)	0.30825		log(bio4)	0.312774		log(bio4)	0.324231		log(bio4)	0.293243
NTI_WOM
Akaike Weights OLS			Akaike weights SAR Model 2 nearest neighbors			Akaike weights Model 6 nearest neighbors			Akaike weights SAR Model 10 nearest neighbors			Akaike weights SAR Model distance
log(bio4)	0.715202		log(bio4)	0.478181		bio1	0.467286		bio1	0.400387		log(bio4)	0.380223
sqrt(bio15)	0.342482		bio1	0.389367		sqrt(bio15)	0.439133		sqrt(bio15)	0.358974		bio1	0.361223
bio1	0.34198		sqrt(bio15)	0.348761		log(bio4)	0.272092		log(bio4)	0.301611		sqrt(bio15)	0.318428
bio12	0.325258		log(bio14 + 1)	0.285966		log(bio14 + 1)	0.270725		log(bio14 + 1)	0.289526		log(bio14 + 1)	0.26544
log(bio14 + 1)	0.307576		bio12	0.283304		bio12	0.262731		bio12	0.272932		bio12	0.264986
trait_NTI_WOM
Akaike Weights OLS			Akaike weights SAR Model 2 nearest neighbors			Akaike weights Model 6 nearest neighbors			Akaike weights SAR Model 10 nearest neighbors			Akaike weights SAR Model distance
log(bio4)	0.623971		log(bio4)	0.570038		log(bio4)	0.486236		bio1	0.551567		sqrt(bio15)	0.575764
sqrt(bio15)	0.600375		sqrt(bio15)	0.537531		sqrt(bio15)	0.443737		log(bio4)	0.523827		bio1	0.556355
bio12	0.543945		bio1	0.518604		bio1	0.441072		sqrt(bio15)	0.468828		log(bio4)	0.548771
bio1	0.52813		bio12	0.503137		bio12	0.436853		bio12	0.369524		bio12	0.469243
log(bio14 + 1)	0.299482		log(bio14 + 1)	0.310583		log(bio14 + 1)	0.361648		log(bio14 + 1)	0.348481		log(bio14 + 1)	0.304561
NRI_WOF
Akaike Weights OLS			Akaike weights SAR Model 2 nearest neighbors			Akaike weights Model 6 nearest neighbors			Akaike weights SAR Model 10 nearest neighbors			Akaike weights SAR Model distance
bio12	0.999983		bio12	0.999943		bio12	0.999922		bio12	0.999897		bio12	0.999734
bio1	0.999288		bio1	0.994807		bio1	0.993136		bio1	0.996207		bio1	0.998643
log(bio14 + 1)	0.749558		log(bio14 + 1)	0.480217		log(bio14 + 1)	0.492298		log(bio14 + 1)	0.659803		log(bio14 + 1)	0.703953
log(bio4)	0.329869		log(bio4)	0.284315		sqrt(bio15)	0.269233		sqrt(bio15)	0.287883		log(bio4)	0.335806
sqrt(bio15)	0.305063		sqrt(bio15)	0.266106		log(bio4)	0.265892		log(bio4)	0.257789		sqrt(bio15)	0.298143
trait_NRI_WOF
Akaike Weights OLS			Akaike weights SAR Model 2 nearest neighbors			Akaike weights Model 6 nearest neighbors			Akaike weights SAR Model 10 nearest neighbors			Akaike weights SAR Model distance
bio1	0.98312		bio12	0.973767		bio12	0.903903		bio1	0.993096		bio1	0.976
bio12	0.912321		bio1	0.960133		bio1	0.787829		bio12	0.988957		bio12	0.968226
log(bio14 + 1)	0.804073		log(bio4)	0.33203		log(bio4)	0.453016		log(bio4)	0.409574		log(bio14 + 1)	0.454127
sqrt(bio15)	0.726089		log(bio14 + 1)	0.312561		log(bio14 + 1)	0.265909		sqrt(bio15)	0.296948		sqrt(bio15)	0.384712
log(bio4)	0.455816		sqrt(bio15)	0.311277		sqrt(bio15)	0.249517		log(bio14 + 1)	0.265731		log(bio4)	0.373155
ntaxa_WOF
Akaike Weights OLS			Akaike weights SAR Model 2 nearest neighbors			Akaike weights Model 6 nearest neighbors			Akaike weights SAR Model 10 nearest neighbors			Akaike weights SAR Model distance
log(bio14 + 1)	0.827249		bio1	0.7517		log(bio14 + 1)	0.788233		log(bio14 + 1)	0.827867		log(bio14 + 1)	0.80083
bio1	0.746495		log(bio14 + 1)	0.716415		bio1	0.77258		bio1	0.755794		bio1	0.742979
sqrt(bio15)	0.525969		sqrt(bio15)	0.458239		sqrt(bio15)	0.504306		sqrt(bio15)	0.523802		sqrt(bio15)	0.506352
log(bio4)	0.273234		bio12	0.270341		bio12	0.267889		bio12	0.269339		bio12	0.265107
bio12	0.273143		log(bio4)	0.26426		log(bio4)	0.264024		log(bio4)	0.267404		log(bio4)	0.264149
NTI_WOF
Akaike Weights OLS			Akaike weights SAR Model 2 nearest neighbors			Akaike weights Model 6 nearest neighbors			Akaike weights SAR Model 10 nearest neighbors			Akaike weights SAR Model distance
log(bio4)	0.741771		log(bio4)	0.570296		log(bio4)	0.482267		log(bio14 + 1)	0.598577		log(bio4)	0.754913
log(bio14 + 1)	0.545265		log(bio14 + 1)	0.493726		log(bio14 + 1)	0.466406		log(bio4)	0.531106		log(bio14 + 1)	0.526433
bio1	0.394407		bio1	0.401751		bio1	0.447906		bio1	0.403306		bio1	0.375495
bio12	0.287656		bio12	0.305847		bio12	0.29992		sqrt(bio15)	0.289122		sqrt(bio15)	0.278069
sqrt(bio15)	0.283626		sqrt(bio15)	0.282289		sqrt(bio15)	0.274585		bio12	0.288491		bio12	0.274942
trait_NTI_WOF
Akaike Weights OLS			Akaike weights SAR Model 2 nearest neighbors			Akaike weights Model 6 nearest neighbors			Akaike weights SAR Model 10 nearest neighbors			Akaike weights SAR Model distance
bio1	0.953342		bio1	0.956221		bio1	0.937306		bio1	0.955042		bio1	0.954617
log(bio4)	0.629109		log(bio4)	0.617849		log(bio4)	0.594512		log(bio4)	0.589753		log(bio4)	0.579502
bio12	0.580562		bio12	0.500029		bio12	0.531034		bio12	0.506751		bio12	0.540595
sqrt(bio15)	0.338235		sqrt(bio15)	0.338027		sqrt(bio15)	0.345276		sqrt(bio15)	0.355911		sqrt(bio15)	0.349546
log(bio14 + 1)	0.29177		log(bio14 + 1)	0.269527		log(bio14 + 1)	0.29222		log(bio14 + 1)	0.31266		log(bio14 + 1)	0.292909
NRI_DIS
Akaike Weights OLS			Akaike weights SAR Model 2 nearest neighbors			Akaike weights Model 6 nearest neighbors			Akaike weights SAR Model 10 nearest neighbors			Akaike weights SAR Model distance
bio12	0.999788		bio12	0.999436		bio12	0.999239		bio12	0.999322		bio1	0.997811
bio1	0.999559		bio1	0.996303		bio1	0.993003		bio1	0.996822		bio12	0.997544
log(bio14 + 1)	0.859523		log(bio14 + 1)	0.71141		log(bio14 + 1)	0.712147		log(bio14 + 1)	0.836361		log(bio14 + 1)	0.835495
log(bio4)	0.682764		log(bio4)	0.492754		log(bio4)	0.421272		log(bio4)	0.435799		log(bio4)	0.659527
sqrt(bio15)	0.297838		sqrt(bio15)	0.275939		sqrt(bio15)	0.274955		sqrt(bio15)	0.290055		sqrt(bio15)	0.289591
trait_NRI_DIS
Akaike Weights OLS			Akaike weights SAR Model 2 nearest neighbors			Akaike weights Model 6 nearest neighbors			Akaike weights SAR Model 10 nearest neighbors			Akaike weights SAR Model distance
sqrt(bio15)	0.806209		bio12	0.90687		bio12	0.777512		bio12	0.920271		bio12	0.806566
bio12	0.723677		sqrt(bio15)	0.414988		log(bio4)	0.516912		bio1	0.540219		sqrt(bio15)	0.636749
log(bio14 + 1)	0.681563		log(bio4)	0.382975		sqrt(bio15)	0.326227		sqrt(bio15)	0.539774		log(bio14 + 1)	0.468153
log(bio4)	0.535286		bio1	0.349361		log(bio14 + 1)	0.269557		log(bio4)	0.409614		bio1	0.425464
bio1	0.380501		log(bio14 + 1)	0.283264		bio1	0.265229		log(bio14 + 1)	0.281695		log(bio4)	0.422037
ntaxa_DIS
Akaike Weights OLS			Akaike weights SAR Model 2 nearest neighbors			Akaike weights Model 6 nearest neighbors			Akaike weights SAR Model 10 nearest neighbors			Akaike weights SAR Model distance
log(bio14 + 1)	0.62908		log(bio14 + 1)	0.531429		log(bio14 + 1)	0.608612		log(bio14 + 1)	0.645862		log(bio14 + 1)	0.612297
sqrt(bio15)	0.501151		bio1	0.489832		bio1	0.497349		sqrt(bio15)	0.51287		sqrt(bio15)	0.490955
bio1	0.45924		sqrt(bio15)	0.447497		sqrt(bio15)	0.493571		bio1	0.484668		bio1	0.476508
bio12	0.296766		bio12	0.277295		bio12	0.288649		bio12	0.30209		bio12	0.290702
log(bio4)	0.289736		log(bio4)	0.27561		log(bio4)	0.28053		log(bio4)	0.285996		log(bio4)	0.274454
NTI_DIS
Akaike Weights OLS			Akaike weights SAR Model 2 nearest neighbors			Akaike weights Model 6 nearest neighbors			Akaike weights SAR Model 10 nearest neighbors			Akaike weights SAR Model distance
log(bio4)	0.759386		bio12	0.678722		bio12	0.641763		bio12	0.623719		log(bio4)	0.641682
bio12	0.576562		log(bio4)	0.557597		log(bio4)	0.458659		log(bio14 + 1)	0.490595		bio12	0.606524
log(bio14 + 1)	0.346788		log(bio14 + 1)	0.366255		log(bio14 + 1)	0.387793		log(bio4)	0.455362		log(bio14 + 1)	0.386336
sqrt(bio15)	0.280012		bio1	0.276074		bio1	0.335136		bio1	0.291724		sqrt(bio15)	0.27765
bio1	0.262026		sqrt(bio15)	0.269711		sqrt(bio15)	0.259472		sqrt(bio15)	0.272947		bio1	0.256338
trait_NTI_DIS
Akaike Weights OLS			Akaike weights SAR Model 2 nearest neighbors			Akaike weights Model 6 nearest neighbors			Akaike weights SAR Model 10 nearest neighbors			Akaike weights SAR Model distance
bio12	0.835076		bio12	0.721489		bio1	0.647845		bio1	0.785146		bio1	0.786441
bio1	0.562602		bio1	0.568659		bio12	0.585464		log(bio4)	0.525717		log(bio4)	0.478103
log(bio4)	0.377237		log(bio4)	0.398499		log(bio4)	0.390732		bio12	0.380164		bio12	0.376234
sqrt(bio15)	0.339415		sqrt(bio15)	0.289317		sqrt(bio15)	0.293381		log(bio14 + 1)	0.29185		sqrt(bio15)	0.313729
log(bio14 + 1)	0.283945		log(bio14 + 1)	0.279266		log(bio14 + 1)	0.281456		sqrt(bio15)	0.274921		log(bio14 + 1)	0.299441
NRI_WOC
Akaike Weights OLS			Akaike weights SAR Model 2 nearest neighbors			Akaike weights Model 6 nearest neighbors			Akaike weights SAR Model 10 nearest neighbors			Akaike weights SAR Model distance
bio12	0.999883		bio12	0.999659		bio12	0.999504		bio12	0.998909		bio1	0.997308
bio1	0.999372		bio1	0.993301		bio1	0.990489		bio1	0.995584		bio12	0.996229
log(bio14 + 1)	0.77314		log(bio14 + 1)	0.527737		log(bio14 + 1)	0.56832		log(bio14 + 1)	0.712209		log(bio14 + 1)	0.725027
log(bio4)	0.357955		log(bio4)	0.29325		log(bio4)	0.289095		sqrt(bio15)	0.289896		log(bio4)	0.361311
sqrt(bio15)	0.294307		sqrt(bio15)	0.267287		sqrt(bio15)	0.273594		log(bio4)	0.28711		sqrt(bio15)	0.285208
trait_NRI_WOC
Akaike Weights OLS			Akaike weights SAR Model 2 nearest neighbors			Akaike weights Model 6 nearest neighbors			Akaike weights SAR Model 10 nearest neighbors			Akaike weights SAR Model distance
bio1	0.947194		bio12	0.896254		bio12	0.59304		bio12	0.921459		bio1	0.938919
bio12	0.812608		bio1	0.767316		bio1	0.408167		bio1	0.901271		bio12	0.825504
sqrt(bio15)	0.780483		sqrt(bio15)	0.280011		log(bio4)	0.322056		log(bio4)	0.29905		sqrt(bio15)	0.61248
log(bio14 + 1)	0.778535		log(bio4)	0.26432		log(bio14 + 1)	0.274623		sqrt(bio15)	0.29758		log(bio14 + 1)	0.600503
log(bio4)	0.329169		log(bio14 + 1)	0.263405		sqrt(bio15)	0.249643		log(bio14 + 1)	0.284526		log(bio4)	0.312427
ntaxa_WOC
Akaike Weights OLS			Akaike weights SAR Model 2 nearest neighbors			Akaike weights Model 6 nearest neighbors			Akaike weights SAR Model 10 nearest neighbors			Akaike weights SAR Model distance
bio1	0.727289		bio1	0.758824		bio1	0.793168		bio1	0.795446		bio1	0.742269
log(bio14 + 1)	0.684397		log(bio14 + 1)	0.61635		log(bio14 + 1)	0.639228		log(bio14 + 1)	0.74796		log(bio14 + 1)	0.662694
sqrt(bio15)	0.471918		sqrt(bio15)	0.46453		sqrt(bio15)	0.449713		sqrt(bio15)	0.506135		sqrt(bio15)	0.477856
bio12	0.270293		bio12	0.262406		bio12	0.261903		bio12	0.265791		bio12	0.26099
log(bio4)	0.262528		log(bio4)	0.252731		log(bio4)	0.251968		log(bio4)	0.253751		log(bio4)	0.249925
NTI_WOC
Akaike Weights OLS			Akaike weights SAR Model 2 nearest neighbors			Akaike weights Model 6 nearest neighbors			Akaike weights SAR Model 10 nearest neighbors			Akaike weights SAR Model distance
log(bio4)	0.844747		log(bio4)	0.643952		log(bio4)	0.460341		log(bio4)	0.611051		log(bio4)	0.899367
log(bio14 + 1)	0.471705		log(bio14 + 1)	0.43586		bio12	0.437387		log(bio14 + 1)	0.514311		log(bio14 + 1)	0.459999
bio1	0.320758		bio12	0.379031		log(bio14 + 1)	0.372152		bio12	0.358435		bio1	0.318016
bio12	0.308089		bio1	0.333529		bio1	0.355226		bio1	0.318361		sqrt(bio15)	0.27155
sqrt(bio15)	0.275309		sqrt(bio15)	0.263666		sqrt(bio15)	0.263571		sqrt(bio15)	0.275285		bio12	0.269703
trait_NTI_WOC
Akaike Weights OLS			Akaike weights SAR Model 2 nearest neighbors			Akaike weights Model 6 nearest neighbors			Akaike weights SAR Model 10 nearest neighbors			Akaike weights SAR Model distance
bio1	0.992457		bio1	0.990352		bio1	0.989396		bio1	0.997064		bio1	0.993669
bio12	0.711733		bio12	0.590247		bio12	0.700884		bio12	0.85625		bio12	0.513852
log(bio4)	0.446277		log(bio4)	0.449291		sqrt(bio15)	0.519451		sqrt(bio15)	0.786207		sqrt(bio15)	0.418434
sqrt(bio15)	0.428958		sqrt(bio15)	0.365692		log(bio14 + 1)	0.472193		log(bio14 + 1)	0.765181		log(bio4)	0.389891
log(bio14 + 1)	0.371501		log(bio14 + 1)	0.283294		log(bio4)	0.403706		log(bio4)	0.477502		log(bio14 + 1)	0.316608
bodysize
Akaike Weights OLS			Akaike weights SAR Model 2 nearest neighbors			Akaike weights Model 6 nearest neighbors			Akaike weights SAR Model 10 nearest neighbors			Akaike weights SAR Model distance
bio1	0.999976		bio1	0.998745		bio1	0.999819		bio1	0.99998		bio1	0.999993
bio12	0.999799		bio12	0.983221		bio12	0.997168		bio12	0.999825		bio12	0.999932
sqrt(bio15)	0.253766		log(bio4)	0.255501		sqrt(bio15)	0.248215		log(bio4)	0.248687		sqrt(bio15)	0.242182
log(bio14 + 1)	0.253174		sqrt(bio15)	0.24909		log(bio14 + 1)	0.245529		sqrt(bio15)	0.245138		log(bio4)	0.24179
log(bio4)	0.247935		log(bio14 + 1)	0.244144		log(bio4)	0.243667		log(bio14 + 1)	0.240112		log(bio14 + 1)	0.24143
