# Supplementary material for: Divergent trends in functional and phylogenetic structure in reptile communities across Africa
Source: Nat Commun. 2018 Nov 8;9:4697. doi: 10.1038/s41467-018-07107-y (PMC6224532; doi:10.1038/s41467-018-07107-y)
Supplement: Supplementary file 9 — Supplementary Data 7 [file 41467_2018_7107_MOESM9_ESM.xlsx]

## Sheet: Supplementary Data 7
Trait data
	bodysize_g_log10	Lifestyle
Acanthocercus_annectens	2.08862	saxicolous
Acanthocercus_atricollis	2.24745	terrestrial,arboreal
Acanthocercus_cyanogaster	2.21553	saxicolous
Acanthocercus_phillipsii	1.67682	saxicolous
Agama_aculeata	1.73572	terrestrial
Agama_africana	1.76986	saxicolous
Agama_agama	2.07076	saxicolous,arboreal
Agama_anchietae	1.97773	terrestrial
Agama_armata	1.44056	terrestrial
Agama_atra	1.97773	saxicolous
Agama_boensis	1.23985	terrestrial
Agama_boueti	1.65252	terrestrial
Agama_boulengeri	1.97773	saxicolous,arboreal
Agama_doriae	1.71247	terrestrial
Agama_gracilimembris	0.780112	terrestrial
Agama_hartmanni	1.41156	terrestrial
Agama_hispida	1.91866	terrestrial
Agama_impalearis	1.91866	saxicolous
Agama_kaimosae	2.01572	saxicolous
Agama_kirkii	1.71247	saxicolous
Agama_knobeli	1.65252	saxicolous
Agama_lionotus	2.02505	saxicolous
Agama_mossambica	1.76986	arboreal
Agama_parafricana	1.53742	saxicolous,arboreal
Agama_paragama	1.65252	saxicolous
Agama_planiceps	2.05266	saxicolous
Agama_rueppelli	1.45483	terrestrial
Agama_sankaranica	1.30485	terrestrial
Agama_spinosa	1.83565	saxicolous
Agama_sylvana	1.58979	arboreal
Agama_weidholzi	0.943096	terrestrial
Pseudotrapelus_sinaitus	1.65252	saxicolous
Trapelus_boehmei	1.69714	terrestrial
Trapelus_mutabilis	1.50772	terrestrial
Trapelus_tournevillei	1.524	terrestrial
Uromastyx_acanthinura	3.3934	terrestrial
Uromastyx_dispar	2.65884	terrestrial
Uromastyx_macfadyeni	1.79215	terrestrial
Uromastyx_nigriventris	2.7596	terrestrial
Uromastyx_ocellata	2.27863	terrestrial
Uromastyx_occidentalis	3.04095	terrestrial
Bradypodion_damaranum	1.13627	arboreal
Bradypodion_pumilum	1.40416	arboreal
Bradypodion_setaroi	0.980651	arboreal
Bradypodion_transvaalense	1.18746	arboreal
Bradypodion_ventrale	1.38605	arboreal
Chamaeleo_africanus	2.16976	arboreal
Chamaeleo_anchietae	1.41979	arboreal
Chamaeleo_calcaricarens	1.83492	arboreal
Chamaeleo_chamaeleon	1.9806	arboreal
Chamaeleo_dilepis	2.14029	arboreal
Chamaeleo_gracilis	2.01434	arboreal
Chamaeleo_laevigatus	1.83492	arboreal
Chamaeleo_namaquensis	1.91004	terrestrial
Chamaeleo_necasi	1.58005	arboreal
Chamaeleo_senegalensis	1.85034	arboreal
Kinyongia_adolfifriderici	0.882899	arboreal
Kinyongia_carpenteri	1.52567	arboreal
Kinyongia_fischeri	2.16976	arboreal
Kinyongia_oxyrhina	0.980651	arboreal
Kinyongia_tavetana	1.32755	arboreal
Kinyongia_tenuis	0.947863	arboreal
Kinyongia_xenorhina	1.3974	arboreal
Nadzikambia_mlanjensis	1.16007	arboreal
Rhampholeon_boulengeri	0.80661	terrestrial,arboreal
Rhampholeon_gorongosae	0.964372	terrestrial,arboreal
Rhampholeon_platyceps	0.947863	terrestrial,arboreal
Rhampholeon_spectrum	0.787684	terrestrial,arboreal
Rhampholeon_spinosus	0.579288	terrestrial,arboreal
Rhampholeon_temporalis	0.55624	terrestrial,arboreal
Rieppeleon_brevicaudatus	1.02816	arboreal
Rieppeleon_kerstenii	0.964372	arboreal
Trioceros_bitaeniatus	2.16393	arboreal
Trioceros_camerunensis	1.24037	arboreal
Trioceros_cristatus	1.91004	arboreal
Trioceros_deremensis	1.94586	arboreal
Trioceros_ellioti	1.32755	arboreal
Trioceros_goetzei	1.3033	arboreal
Trioceros_ituriensis	1.66837	arboreal
Trioceros_jacksonii	1.95988	arboreal
Trioceros_johnstoni	1.66837	arboreal
Trioceros_laterispinis	1.08864	arboreal
Trioceros_melleri	2.59417	arboreal
Trioceros_montium	1.59444	arboreal
Trioceros_narraioca	1.18746	arboreal
Trioceros_oweni	1.8193	arboreal
Trioceros_pfefferi	1.3033	arboreal
Trioceros_quadricornis	1.96683	arboreal
Trioceros_rudis	1.02816	arboreal
Trioceros_serratus	1.26595	arboreal
Trioceros_tempeli	1.50525	arboreal
Trioceros_werneri	1.3974	arboreal
Trioceros_wiedersheimi	1.36881	arboreal
Chamaesaura_anguina	1.19004	terrestrial
Chamaesaura_macrolepis	1.28111	terrestrial
Chamaesaura_miopropus	0.932736	terrestrial
Cordylus_cordylus	1.431	terrestrial,saxicolous
Cordylus_jonesii	1.30103	arboreal
Cordylus_mclachlani	0.940466	terrestrial,arboreal
Cordylus_minor	0.917883	terrestrial,saxicolous
Cordylus_tropidosternum	1.53646	saxicolous,arboreal
Cordylus_vittifer	1.35105	terrestrial,saxicolous
Hemicordylus_capensis	1.55816	terrestrial,saxicolous
Karusasaurus_polyzonus	1.66234	terrestrial,saxicolous
Namazonurus_lawrenci	0.982595	terrestrial,saxicolous
Ninurta_coeruleopunctatus	1.12168	terrestrial,saxicolous
Ouroborus_cataphractus	1.76629	terrestrial,saxicolous
Platysaurus_capensis	1.23175	saxicolous
Platysaurus_guttatus	1.6215	saxicolous
Platysaurus_intermedius	1.82791	saxicolous
Platysaurus_maculatus	1.00324	saxicolous
Platysaurus_minor	0.940466	saxicolous
Platysaurus_mitchelli	0.411736	saxicolous
Platysaurus_monotropis	1.02362	saxicolous
Platysaurus_relictus	0.940466	saxicolous
Pseudocordylus_microlepidotus	2.01015	terrestrial,saxicolous
Smaug_depressus	1.72554	terrestrial,saxicolous
Smaug_mossambicus	1.60764	terrestrial,saxicolous
Smaug_vandami	2.01015	terrestrial,saxicolous
Smaug_warreni	2.1141	terrestrial,saxicolous
Afroedura_africana	0.745186	saxicolous
Afroedura_haackei	0.496171	saxicolous
Afroedura_langi	0.34914	saxicolous
Afroedura_loveridgei	0.64763	saxicolous
Afroedura_marleyi	0.0551718	saxicolous
Afroedura_pondolia	0.62713	saxicolous
Afroedura_transvaalica	0.90298	saxicolous
Afrogecko_porphyreus	0.472884	saxicolous
Chondrodactylus_angulifer	1.42697	terrestrial
Chondrodactylus_bibronii	1.2804	terrestrial
Chondrodactylus_fitzsimonsi	1.15405	terrestrial
Chondrodactylus_pulitzerae	1.1673	terrestrial
Chondrodactylus_turneri	1.21889	terrestrial
Cnemaspis_africana	0.68761	arboreal
Cnemaspis_dickersoni	0.211142	arboreal
Cnemaspis_elgonensis	0.449136	arboreal
Cnemaspis_koehleri	0.449136	saxicolous,arboreal
Cnemaspis_occidentalis	0.606273	saxicolous,arboreal
Cnemaspis_quattuorseriata	0.322781	arboreal
Cnemaspis_spinicollis	0.563437	saxicolous,arboreal
Cnemaspis_uzungwae	0.181529	arboreal
Colopus_kochii	0.541432	terrestrial
Colopus_wahlbergii	0.68761	terrestrial
Cyrtopodion_scabrum	0.763779	terrestrial
Elasmodactylus_tetensis	1.2804	generalist
Elasmodactylus_tuberculosus	0.997707	generalist
Goggia_gemmula	-0.16348	terrestrial,saxicolous
Goggia_hexapora	0.0316266	terrestrial
Goggia_lineata	-0.0936003	terrestrial
Hemidactylus_albituberculatus	0.98243	terrestrial
Hemidactylus_angulatus	0.869665	terrestrial,arboreal
Hemidactylus_ansorgii	0.70711	arboreal
Hemidactylus_brookii	1.0855	terrestrial,arboreal
Hemidactylus_citernii	0.0551718	terrestrial,saxicolous
Hemidactylus_curlei	0.26826	terrestrial,saxicolous
Hemidactylus_echinus	0.81789	arboreal
Hemidactylus_fasciatus	1.21889	NA
Hemidactylus_flaviviridis	1.21889	saxicolous,arboreal
Hemidactylus_foudaii	0.295831	terrestrial
Hemidactylus_isolepis	0.472884	terrestrial
Hemidactylus_ituriensis	1.14065	generalist
Hemidactylus_kamdemtohami	0.869665	arboreal
Hemidactylus_kundaensis	0.563437	saxicolous,arboreal
Hemidactylus_kyaboboensis	1.0855	NA
Hemidactylus_laticaudatus	0.667786	saxicolous
Hemidactylus_longicephalus	0.98243	arboreal
Hemidactylus_mabouia	1.15405	saxicolous,arboreal
Hemidactylus_macropholis	1.1673	terrestrial
Hemidactylus_matschiei	-0.312248	terrestrial,arboreal
Hemidactylus_muriceus	0.62713	arboreal
Hemidactylus_ophiolepis	0.322781	terrestrial,saxicolous
Hemidactylus_platycephalus	1.2062	arboreal
Hemidactylus_richardsonii	1.01279	arboreal
Hemidactylus_robustus	0.667787	generalist
Hemidactylus_ruspolii	0.541432	terrestrial
Hemidactylus_sinaitus	0.606273	saxicolous,arboreal
Hemidactylus_smithi	0.606273	terrestrial,saxicolous
Hemidactylus_squamulatus	0.40018	terrestrial
Hemidactylus_tasmani	0.98243	saxicolous
Hemidactylus_turcicus	0.68761	saxicolous
Hemitheconyx_caudicinctus	1.97479	terrestrial
Homopholis_walbergii	1.52866	arboreal
Lygodactylus_angolensis	0.0551718	arboreal
Lygodactylus_angularis	0.34914	arboreal
Lygodactylus_bernardi	0.181529	arboreal
Lygodactylus_bradfieldi	-0.16348	arboreal
Lygodactylus_capensis	0.26826	arboreal
Lygodactylus_chobiensis	0.295831	arboreal
Lygodactylus_conradti	0.151164	arboreal
Lygodactylus_conraui	0.181529	arboreal
Lygodactylus_fischeri	0.24004	arboreal
Lygodactylus_gravis	0.24004	arboreal
Lygodactylus_grotei	-0.0358064	arboreal
Lygodactylus_gutturalis	0.322781	arboreal
Lygodactylus_keniensis	0.24004	arboreal
Lygodactylus_lawrencei	-0.013376	arboreal
Lygodactylus_luteopicturatus	0.254234	arboreal
Lygodactylus_nigropunctatus	0.120014	arboreal
Lygodactylus_ocellatus	0.120014	arboreal
Lygodactylus_picturatus	0.26826	arboreal
Lygodactylus_rex	0.563437	arboreal
Lygodactylus_scheffleri	-0.013376	arboreal
Lygodactylus_somalicus	-0.0564709	arboreal
Lygodactylus_stevensoni	0.181529	arboreal
Lygodactylus_williamsi	-0.013376	arboreal
Pachydactylus_affinis	0.81789	terrestrial,saxicolous
Pachydactylus_barnardi	0.667787	terrestrial
Pachydactylus_bicolor	0.26826	saxicolous
Pachydactylus_capensis	0.81789	terrestrial
Pachydactylus_fasciatus	0.585047	terrestrial
Pachydactylus_formosus	0.667787	terrestrial,saxicolous
Pachydactylus_gaiasensis	0.81789	terrestrial
Pachydactylus_geitje	0.322781	terrestrial
Pachydactylus_haackei	1.0855	terrestrial,saxicolous
Pachydactylus_katanganus	0.606273	terrestrial
Pachydactylus_labialis	0.34914	terrestrial
Pachydactylus_laevigatus	1.1673	terrestrial
Pachydactylus_maculatus	0.62713	terrestrial
Pachydactylus_mariquensis	0.62713	terrestrial
Pachydactylus_namaquensis	1.0855	terrestrial,saxicolous
Pachydactylus_oculatus	0.519015	saxicolous
Pachydactylus_oreophilus	0.606273	saxicolous
Pachydactylus_oshaughnessyi	0.62713	terrestrial
Pachydactylus_punctatus	0.24004	terrestrial
Pachydactylus_purcelli	0.468172	terrestrial,saxicolous
Pachydactylus_rangei	1.01279	terrestrial
Pachydactylus_rugosus	0.763779	terrestrial,saxicolous
Pachydactylus_sansteynae	0.40018	terrestrial
Pachydactylus_scherzi	0.0213878	saxicolous
Pachydactylus_scutatus	0.374932	terrestrial
Pachydactylus_serval	0.530277	terrestrial,saxicolous
Pachydactylus_tigrinus	0.519015	saxicolous
Pachydactylus_tsodiloensis	0.667787	saxicolous
Pachydactylus_vansoni	0.64763	terrestrial,saxicolous
Pachydactylus_weberi	0.449136	terrestrial,saxicolous
Ptenopus_garrulus	0.71866	terrestrial
Rhoptropella_ocellata	0.34914	saxicolous
Rhoptropus_afer	0.563437	terrestrial,saxicolous
Rhoptropus_barnardi	0.424908	terrestrial,saxicolous
Rhoptropus_boultoni	0.919296	terrestrial,saxicolous
Rhoptropus_diporus	0.62713	terrestrial,saxicolous
Stenodactylus_mauritanicus	-0.204134	terrestrial
Stenodactylus_petrii	0.869665	terrestrial
Stenodactylus_sthenodactylus	0.667787	terrestrial
Tarentola_annularis	1.83835	saxicolous,arboreal
Tarentola_chazaliae	1.02289	terrestrial
Tarentola_deserti	1.44953	arboreal
Tarentola_ephippiata	1.74356	arboreal
Tarentola_fascicularis	1.2151	saxicolous
Tarentola_mauritanica	1.2151	saxicolous,arboreal
Tarentola_neglecta	1.00899	terrestrial,arboreal
Tarentola_parvicarinata	1.36904	saxicolous
Tropiocolotes_algericus	0.0880297	terrestrial
Tropiocolotes_bisharicus	-0.124152	saxicolous
Tropiocolotes_somalicus	-0.246218	terrestrial
Tropiocolotes_steudneri	0.0145163	terrestrial
Tropiocolotes_tripolitanus	0.0880333	terrestrial
Urocotyledon_wolterstorffi	0.437083	arboreal
Broadleysaurus_major	2.58758	terrestrial
Cordylosaurus_subtessellatus	0.586019	terrestrial
Gerrhosaurus_auritus	2.41257	terrestrial
Gerrhosaurus_bulsi	2.31568	terrestrial
Gerrhosaurus_flavigularis	1.90317	terrestrial
Gerrhosaurus_nigrolineatus	2.19666	terrestrial
Gerrhosaurus_typicus	1.8378	terrestrial
Matobosaurus_maltzahni	2.61464	terrestrial,saxicolous
Matobosaurus_validus	2.7902	terrestrial,saxicolous
Tetradactylus_africanus	0.578819	terrestrial
Tetradactylus_ellenbergeri	0.384327	terrestrial
Tetradactylus_seps	0.87029	terrestrial
Tetradactylus_tetradactylus	0.405001	terrestrial
Acanthodactylus_aureus	0.908276	terrestrial
Acanthodactylus_boskianus	1.29326	terrestrial
Acanthodactylus_boueti	0.766854	terrestrial
Acanthodactylus_busacki	0.966156	terrestrial
Acanthodactylus_dumerilii	0.864734	terrestrial
Acanthodactylus_erythrurus	1.13555	terrestrial
Acanthodactylus_guineensis	0.704325	terrestrial
Acanthodactylus_longipes	0.806907	terrestrial
Acanthodactylus_maculatus	0.746348	terrestrial
Acanthodactylus_pardalis	1.02403	terrestrial
Acanthodactylus_scutellatus	1.15072	terrestrial
Acanthodactylus_senegalensis	0.704325	terrestrial
Acanthodactylus_taghitensis	0.592809	terrestrial
Adolfus_africanus	0.845747	NA
Adolfus_jacksoni	1.22397	generalist
Atlantolacerta_andreanskyi	0.592811	generalist
Congolacerta_vauereselli	0.746348	generalist
Gastropholis_prasina	1.48115	arboreal
Heliobolus_lugubris	0.806907	terrestrial
Heliobolus_nitidus	0.826474	terrestrial
Heliobolus_spekii	0.704325	terrestrial
Holaspis_guentheri	0.545338	arboreal
Holaspis_laevis	0.39136	arboreal
Ichnotropis_bivittata	1.04057	terrestrial
Ichnotropis_capensis	0.864734	terrestrial
Ichnotropis_grandiceps	0.901884	terrestrial
Latastia_boscai	0.660876	terrestrial
Latastia_doriai	1.18493	terrestrial
Latastia_johnstonii	0.789837	terrestrial
Latastia_longicaudata	1.48115	terrestrial
Meroles_anchietae	0.592811	terrestrial
Meroles_ctenodactylus	1.31996	terrestrial
Meroles_cuneirostris	0.660876	terrestrial
Meroles_knoxii	0.864734	terrestrial
Meroles_squamulosus	1.02403	terrestrial
Meroles_suborbitalis	0.920063	terrestrial
Mesalina_guttulata	0.901884	terrestrial
Mesalina_martini	0.47066	terrestrial
Mesalina_olivieri	0.520926	terrestrial
Mesalina_pasteuri	0.47066	terrestrial
Mesalina_rubropunctata	0.845747	terrestrial,saxicolous
Nucras_boulengeri	0.806907	terrestrial
Nucras_caesicaudata	0.806907	terrestrial
Nucras_holubi	0.500806	terrestrial
Nucras_intertexta	1.2797	terrestrial
Nucras_lalandii	1.59266	terrestrial
Nucras_livida	1.15072	terrestrial
Nucras_ornata	1.49275	terrestrial
Nucras_taeniolata	1.49275	terrestrial
Nucras_tessellata	1.2797	terrestrial
Ophisops_elbaensis	0.013545	saxicolous
Ophisops_elegans	0.901884	terrestrial,saxicolous
Ophisops_occidentalis	0.418343	terrestrial
Pedioplanis_breviceps	0.363798	terrestrial
Pedioplanis_burchelli	0.764818	terrestrial
Pedioplanis_gaerdesi	0.520926	terrestrial
Pedioplanis_inornata	0.545338	terrestrial
Pedioplanis_laticeps	0.766854	terrestrial
Pedioplanis_lineoocellata	0.845747	terrestrial
Pedioplanis_namaquensis	0.615903	terrestrial
Pedioplanis_undata	0.746348	terrestrial
Philochortus_hardeggeri	1.10466	terrestrial
Philochortus_intermedius	1.15072	terrestrial
Philochortus_phillipsi	0.704325	terrestrial
Philochortus_spinalis	0.660876	terrestrial
Podarcis_vaucheri	0.704325	generalist
Poromera_fordii	0.806907	terrestrial
Psammodromus_algirus	1.26599	terrestrial
Psammodromus_blanci	0.39136	terrestrial
Psammodromus_microdactylus	0.660876	terrestrial
Pseuderemias_brenneri	0.545338	terrestrial
Pseuderemias_mucronata	0.520926	terrestrial
Pseuderemias_smithii	0.39136	terrestrial
Pseuderemias_striatus	0.39136	terrestrial
Teira_perspicillata	0.704325	generalist
Timon_pater	2.03905	terrestrial
Timon_tangitanus	1.76246	terrestrial
Tropidosaura_gularis	0.746348	generalist
Tropidosaura_montana	0.826474	generalist
Vhembelacerta_rupicola	0.508543	saxicolous
Acontias_aurantiacus	1.14827	fossorial
Acontias_cregoi	0.862476	fossorial
Acontias_kgalagadi	1.0075	fossorial
Acontias_lineatus	0.79801	fossorial
Acontias_meleagris	1.47359	fossorial
Acontias_occidentalis	1.07533	fossorial
Acontias_plumbeus	2.00063	fossorial
Acontias_richardi	0.681607	fossorial
Afroablepharus_maculicollis	0.213223	terrestrial,fossorial
Afroablepharus_seydeli	-0.0238794	terrestrial,fossorial
Afroablepharus_wahlbergi	0.707155	terrestrial,fossorial
Chalcides_bottegi	1.60031	terrestrial
Chalcides_boulengeri	1.22064	terrestrial,fossorial
Chalcides_chalcides	1.53353	terrestrial
Chalcides_colosii	1.51675	terrestrial
Chalcides_delislei	0.670572	fossorial
Chalcides_ebneri	1.18525	terrestrial
Chalcides_lanzai	1.58868	terrestrial
Chalcides_mauritanicus	0.497438	terrestrial
Chalcides_minutus	0.885551	terrestrial
Chalcides_mionecton	0.813142	terrestrial
Chalcides_montanus	1.31891	terrestrial
Chalcides_ocellatus	1.9016	terrestrial,fossorial
Chalcides_parallelus	1.20843	terrestrial
Chalcides_polylepis	1.9921	terrestrial
Chalcides_pseudostriatus	1.49183	terrestrial
Chalcides_pulchellus	1.70092	terrestrial
Chalcides_ragazzii	1.67259	terrestrial
Chalcides_sepsoides	0.89634	fossorial
Chalcides_sphenopsiformis	0.858667	NA
Chalcides_thierryi	1.9921	terrestrial,fossorial
Chioninia_stangeri	0.966479	terrestrial,saxicolous
Cophoscincopus_durus	0.494632	terrestrial
Cophoscincopus_greeri	0.750307	terrestrial
Cophoscincopus_senegalensis	0.792171	terrestrial
Cophoscincopus_simulans	0.63983	terrestrial
Eumeces_algeriensis	2.37345	terrestrial
Eumecia_anchietae	1.91644	terrestrial
Eutropis_trivittata	1.58868	terrestrial
Feylinia_currori	1.6154	fossorial
Feylinia_elegans	0.743264	fossorial
Feylinia_grandisquamis	0.729094	fossorial
Heremites_septemtaeniatus	1.40142	NA
Feylinia_macrolepis	0.331194	fossorial
Lacertaspis_chriswildi	0.213223	terrestrial
Lacertaspis_gemmiventris	1.0375	terrestrial
Lacertaspis_lepesmei	0.569109	terrestrial
Lacertaspis_reichenowi	0.468899	terrestrial
Lacertaspis_rohdei	0.662633	terrestrial
Lepidothyris_fernandi	2.15727	terrestrial
Lepidothyris_hinkeli	1.8637	terrestrial
Lepidothyris_striatus	2.04795	terrestrial
Leptosiaphos_aloysiisabaudiae	-0.108396	terrestrial,fossorial
Leptosiaphos_blochmanni	0.494632	terrestrial,fossorial
Leptosiaphos_dewittei	0.593081	NA
Leptosiaphos_graueri	0.428151	terrestrial,fossorial
Leptosiaphos_hackarsi	0.206335	terrestrial,fossorial
Leptosiaphos_ianthinoxantha	0.685071	terrestrial,fossorial
Leptosiaphos_luberoensis	0.519899	NA
Leptosiaphos_meleagris	0.428151	terrestrial,fossorial
Leptosiaphos_pauliani	0.442687	terrestrial
Leptosiaphos_rhomboidalis	0.468899	terrestrial,fossorial
Leptosiaphos_vigintiserierum	0.360974	terrestrial
Lygosoma_pembanum	1.21607	terrestrial,fossorial
Melanoseps_ater	1.0075	terrestrial,fossorial
Melanoseps_loveridgei	0.743264	fossorial
Melanoseps_occidentalis	0.57927	fossorial
Mochlus_afer	1.80485	terrestrial,fossorial
Mochlus_brevicaudis	0.984574	terrestrial,fossorial
Mochlus_guineensis	1.02008	terrestrial,fossorial
Mochlus_sundevalli	1.80485	terrestrial,fossorial
Panaspis_breviceps	0.832822	terrestrial
Panaspis_nimbaensis	0.792171	terrestrial,fossorial
Panaspis_togoensis	0.494632	terrestrial,fossorial
Proscelotes_arnoldi	0.681933	terrestrial
Proscelotes_eggeli	0.75826	terrestrial,fossorial
Scelotes_anguineus	0.20688	fossorial
Scelotes_arenicolus	0.265311	fossorial
Scelotes_bidigittatus	0.536961	fossorial
Scelotes_caffer	0.0951763	fossorial
Scelotes_capensis	0.54472	fossorial
Scelotes_fitzsimonsi	0.307057	fossorial
Scelotes_limpopoensis	0.562524	fossorial
Scelotes_mossambicus	0.428151	fossorial
Scincopus_fasciatus	2.39334	fossorial
Scincus_albifasciatus	1.71167	NA
Scincus_scincus	1.87327	fossorial
Sepsina_alberti	0.0951763	terrestrial,fossorial
Sepsina_angolensis	0.63575	terrestrial,fossorial
Sepsina_tetradactyla	0.647484	terrestrial,fossorial
Trachylepis_acutilabris	0.616651	terrestrial
Trachylepis_affinis	1.0717	terrestrial
Trachylepis_albilabris	0.929573	terrestrial
Trachylepis_bayonii	1.0547	terrestrial,arboreal
Trachylepis_binotata	1.67918	terrestrial
Trachylepis_boulengeri	1.49192	terrestrial
Trachylepis_brauni	1.0547	terrestrial
Trachylepis_brevicollis	2.15727	terrestrial
Trachylepis_buettneri	1.18525	terrestrial
Trachylepis_capensis	1.75385	terrestrial
Trachylepis_depressa	1.13771	terrestrial
Trachylepis_hoeschi	1.333	terrestrial,saxicolous
Trachylepis_homalocephala	1.30467	terrestrial
Trachylepis_ivensii	1.88278	terrestrial,aquatic
Trachylepis_lacertiformis	0.468899	saxicolous
Trachylepis_laevis	0.685071	saxicolous
Trachylepis_maculilabris	1.30467	terrestrial,arboreal
Trachylepis_margaritifera	1.58868	terrestrial,saxicolous
Trachylepis_megalura	1.10509	terrestrial
Trachylepis_mekuana	0.707155	terrestrial
Trachylepis_mlanjensis	0.984574	NA
Trachylepis_occidentalis	1.52899	terrestrial
Trachylepis_perrotetii	2.15727	terrestrial
Trachylepis_planifrons	1.54113	arboreal
Trachylepis_polytropis	1.51675	terrestrial
Trachylepis_pulcherrima	1.60031	NA
Trachylepis_punctatissima	1.42788	NA
Trachylepis_punctulata	0.616651	NA
Trachylepis_quinquetaeniata	1.91092	terrestrial,saxicolous
Trachylepis_spilogaster	1.23123	arboreal
Trachylepis_striata	1.50439	terrestrial,arboreal
Trachylepis_sulcata	1.333	terrestrial
Trachylepis_varia	0.852713	terrestrial
Trachylepis_variegata	0.54472	terrestrial
Trachylepis_vittata	1.26107	terrestrial
Typhlacontias_kataviensis	0.118873	fossorial
Typhlacontias_rohani	0.287757	fossorial
Typhlosaurus_caecus	1.14827	fossorial
Typhlosaurus_meyeri	1.02356	fossorial
Varanus_albigularis	4.17567	terrestrial
Varanus_exanthematicus	3.99982	terrestrial
Varanus_griseus	3.74367	terrestrial
Varanus_niloticus	4.37562	terrestrial,aquatic
Calabaria_reinhardtii	2.71866	terrestrial,fossorial
Eryx_colubrinus	2.55132	terrestrial,fossorial
Eryx_jaculus	2.40523	terrestrial,fossorial
Eryx_muelleri	2.0484	terrestrial,fossorial
Eryx_somalicus	1.51408	terrestrial,fossorial
Python_anchietae	3.41698	terrestrial
Python_natalensis	4.80366	terrestrial
Python_regius	3.20699	terrestrial
Python_sebae	4.70344	terrestrial
Afronatrix_anoscopus	2.04033	terrestrial,aquatic
Bamanophis_dorri	2.06347	terrestrial
Coronella_girondica	1.82295	terrestrial
Crotaphopeltis_barotseensis	1.6757	terrestrial,aquatic
Crotaphopeltis_hippocrepis	1.75178	terrestrial
Crotaphopeltis_hotamboeia	1.82295	terrestrial,arboreal
Crotaphopeltis_tornieri	1.55953	terrestrial
Dasypeltis_atra	2.1741	terrestrial,arboreal
Dasypeltis_confusa	2.069	terrestrial,arboreal
Dasypeltis_fasciata	2.22311	terrestrial,arboreal
Dasypeltis_gansi	2.09084	terrestrial,arboreal
Dasypeltis_inornata	2.069	terrestrial,arboreal
Dasypeltis_medici	2.069	terrestrial,arboreal
Dasypeltis_palmarum	2.1741	terrestrial,arboreal
Dasypeltis_sahelensis	1.54188	terrestrial,arboreal
Dasypeltis_scabra	2.23266	terrestrial,arboreal
Dipsadoboa_aulica	1.70677	terrestrial
Dipsadoboa_brevirostris	1.82295	arboreal
Dipsadoboa_duchesnii	2.44002	arboreal
Dipsadoboa_flavida	1.55953	terrestrial
Dipsadoboa_shrevei	2.30709	arboreal
Dipsadoboa_underwoodi	1.52395	terrestrial,arboreal
Dipsadoboa_unicolor	2.34121	terrestrial,arboreal
Dipsadoboa_viridis	2.3062	arboreal
Dipsadoboa_weileri	2.02399	terrestrial,arboreal
Dipsadoboa_werneri	2.25151	arboreal
Dispholidus_typus	2.74735	arboreal
Eirenis_africanus	1.18851	terrestrial,fossorial
Grayia_caesar	2.1741	terrestrial,aquatic
Grayia_ornata	2.13844	terrestrial,aquatic
Grayia_smithii	1.6757	terrestrial,aquatic
Grayia_tholloni	2.27004	terrestrial,aquatic
Hapsidophrys_lineatus	2.1741	arboreal
Hapsidophrys_smaragdinus	2.1741	arboreal
Hemorrhois_algirus	2.21831	terrestrial
Hemorrhois_hippocrepis	2.83332	terrestrial
Hydraethiops_laevis	1.36994	terrestrial,aquatic
Hydraethiops_melanogaster	2.30186	terrestrial,aquatic
Limnophis_bangweolicus	1.55074	NA
Limnophis_bicolor	1.61082	NA
Lytorhynchus_diadema	1.16373	terrestrial,fossorial
Macroprotodon_abubakeri	1.22229	terrestrial
Macroprotodon_brevis	1.30468	terrestrial
Macroprotodon_cucullatus	1.40978	terrestrial
Meizodon_coronatus	1.59399	terrestrial
Meizodon_regularis	1.59399	terrestrial
Meizodon_semiornatus	1.82295	terrestrial
Natriciteres_bipostocularis	1.4587	terrestrial,aquatic
Natriciteres_fuliginoides	1.42972	terrestrial,aquatic
Natriciteres_olivacea	1.5691	terrestrial,aquatic
Natriciteres_sylvatica	1.5691	terrestrial,aquatic
Natriciteres_variegata	0.652353	terrestrial,aquatic
Natrix_maura	2.13291	terrestrial,aquatic
Natrix_natrix	3.4473	terrestrial,aquatic
Philothamnus_angolensis	2.27004	arboreal
Philothamnus_battersbyi	1.95282	arboreal
Philothamnus_bequaerti	1.95282	arboreal
Philothamnus_carinatus	1.88979	arboreal
Philothamnus_dorsalis	1.82295	arboreal
Philothamnus_heterodermus	2.02399	arboreal
Philothamnus_heterolepidotus	2.069	arboreal
Philothamnus_hoplogaster	2.02399	arboreal
Philothamnus_hughesi	1.99253	arboreal
Philothamnus_irregularis	1.85017	arboreal
Philothamnus_macrops	1.97706	arboreal
Philothamnus_natalensis	2.3583	arboreal
Philothamnus_nitidus	1.98898	arboreal
Philothamnus_ornatus	1.82295	arboreal
Philothamnus_pobeguini	1.80908	arboreal
Philothamnus_punctatus	2.27004	arboreal
Philothamnus_ruandae	2.02399	arboreal
Philothamnus_semivariegatus	2.3583	arboreal
Platyceps_brevis	1.6757	terrestrial
Platyceps_florulentus	2.069	terrestrial
Platyceps_rhodorachis	2.44002	terrestrial
Platyceps_taylori	1.6757	terrestrial
Platyceps_tessellata	2.23929	terrestrial
Poecilopholis_cameronensis	1.34793	fossorial
Rhamnophis_aethiopissa	2.3583	arboreal
Rhamnophis_batesii	2.71714	arboreal
Scaphiophis_albopunctatus	2.58726	terrestrial,fossorial
Scaphiophis_raffreyi	2.5161	terrestrial,fossorial
Spalerosophis_diadema	2.83332	terrestrial
Spalerosophis_dolichospilus	2.5161	NA
Telescopus_beetzi	1.64374	terrestrial
Telescopus_dhara	2.77676	terrestrial
Telescopus_obtusus	2.75921	terrestrial
Telescopus_semiannulatus	2.1228	terrestrial
Telescopus_tripolitanus	1.87675	terrestrial
Telescopus_variegatus	1.95282	terrestrial
Thelotornis_capensis	2.44002	arboreal
Thelotornis_kirtlandii	2.58726	arboreal
Thelotornis_mossambicanus	2.44002	arboreal
Thelotornis_usambaricus	2.34121	arboreal
Thrasops_flavigularis	3.14681	arboreal
Thrasops_jacksonii	2.98743	arboreal
Thrasops_occidentalis	3.05709	arboreal
Toxicodryas_blandingii	3.20433	arboreal
Toxicodryas_pulverulenta	2.31505	arboreal
Aspidelaps_lubricus	2.23211	terrestrial
Aspidelaps_scutatus	2.10127	terrestrial
Dendroaspis_angusticeps	3.35984	arboreal
Dendroaspis_jamesoni	3.4168	arboreal
Dendroaspis_polylepis	3.91453	terrestrial,arboreal
Dendroaspis_viridis	3.27268	arboreal
Elapsoidea_boulengeri	2.12878	terrestrial,fossorial
Elapsoidea_guentherii	1.90229	terrestrial,fossorial
Elapsoidea_laticincta	1.79589	terrestrial,fossorial
Elapsoidea_loveridgei	1.99885	terrestrial,fossorial
Elapsoidea_nigra	1.86801	terrestrial,fossorial
Elapsoidea_semiannulata	1.86801	terrestrial,fossorial
Elapsoidea_sundevallii	2.402	terrestrial,fossorial
Hemachatus_haemachatus	2.82585	terrestrial
Naja_anchietae	3.14728	terrestrial
Naja_annulata	3.44029	terrestrial,aquatic
Naja_annulifera	3.19241	terrestrial
Naja_crawshayi	2.82585	terrestrial
Naja_haje	3.40084	terrestrial,arboreal
Naja_katiensis	2.75373	terrestrial
Naja_melanoleuca	3.44029	terrestrial
Naja_mossambica	2.82585	terrestrial
Naja_nigricincta	3.01644	terrestrial
Naja_nigricollis	3.44029	terrestrial
Naja_nivea	3.05072	terrestrial
Naja_nubiae	2.81182	terrestrial
Naja_pallida	2.82585	terrestrial
Naja_senegalensis	3.27947	terrestrial
Pseudohaje_goldii	3.44029	arboreal
Pseudohaje_nigra	3.22621	arboreal
Afrotyphlops_angolensis	2.40058	fossorial
Afrotyphlops_bibronii	1.90313	fossorial
Afrotyphlops_congestus	2.63736	fossorial
Afrotyphlops_fornasinii	0.316721	fossorial
Afrotyphlops_gierrai	1.88982	fossorial
Afrotyphlops_liberiensis	2.70911	fossorial
Afrotyphlops_lineolatus	2.35122	fossorial
Afrotyphlops_manni	1.42843	fossorial
Afrotyphlops_mucruso	2.98473	fossorial
Afrotyphlops_obtusus	1.48102	fossorial
Afrotyphlops_punctatus	2.40058	fossorial
Afrotyphlops_schlegelii	2.89802	fossorial
Afrotyphlops_schmidti	2.26102	fossorial
Afrotyphlops_steinhausi	2.3003	fossorial
Epictia_alfredschmidti	0.588412	fossorial
Leptotyphlops_conjunctus	0.315685	fossorial
Leptotyphlops_distanti	0.531199	fossorial
Leptotyphlops_emini	0.177591	fossorial
Leptotyphlops_incognitus	0.325516	fossorial
Leptotyphlops_kafubi	0.246508	fossorial
Leptotyphlops_nigricans	0.359139	fossorial
Leptotyphlops_nursii	0.569724	fossorial
Leptotyphlops_scutifrons	0.676674	fossorial
Letheobia_acutirostrata	1.77559	fossorial
Letheobia_crossii	1.1886	fossorial
Letheobia_debilis	1.88313	fossorial
Letheobia_erythraea	0.81119	fossorial
Letheobia_gracilis	2.07873	fossorial
Letheobia_kibarae	2.03355	fossorial
Letheobia_lumbriciformis	1.76839	fossorial
Letheobia_rufescens	1.92289	fossorial
Letheobia_sudanensis	2.0182	fossorial
Myriopholis_adleri	-0.0117845	fossorial
Myriopholis_albiventer	-0.062031	fossorial
Myriopholis_algeriensis	0.693378	fossorial
Myriopholis_boueti	0.38244	fossorial
Myriopholis_cairi	0.584703	fossorial
Myriopholis_longicauda	0.588412	fossorial
Myriopholis_macrorhyncha	0.638852	fossorial
Myriopholis_narirostris	0.491035	fossorial
Namibiana_labialis	0.741785	fossorial
Namibiana_occidentalis	0.808571	fossorial
Rhinoleptus_koniagui	1.14517	fossorial
Rhinotyphlops_lalandei	1.38324	fossorial
Rhinotyphlops_schinzi	1.09814	fossorial
Rhinotyphlops_unitaeniatus	1.73194	fossorial
Tricheilostoma_bicolor	0.285564	fossorial
Tricheilostoma_sundewalli	0.295712	fossorial
Typhlops_coecatus	1.42843	fossorial
Xerotyphlops_etheridgei	0.638566	fossorial
Atheris_barbouri	1.45705	terrestrial
Atheris_broadleyi	2.38669	arboreal
Atheris_ceratophora	1.96146	arboreal
Atheris_chlorechis	2.26624	arboreal
Atheris_hirsuta	1.78941	arboreal
Atheris_hispida	2.3279	arboreal
Atheris_katangensis	1.55899	arboreal
Atheris_nitschei	2.35343	arboreal
Atheris_rungweensis	2.15693	arboreal
Atheris_squamigera	2.403	arboreal
Bitis_arietans	3.49447	terrestrial
Bitis_atropos	1.96146	terrestrial
Bitis_caudalis	2.07142	terrestrial
Bitis_cornuta	2.35343	terrestrial
Bitis_gabonica	3.45984	terrestrial
Bitis_nasicornis	2.94742	terrestrial
Bitis_rhinoceros	3.48073	terrestrial
Bitis_schneideri	1.10823	terrestrial
Bitis_xeropaga	2.17258	terrestrial
Causus_bilineatus	2.17258	terrestrial
Causus_defilippii	1.62066	terrestrial
Causus_lichtensteinii	2.28416	terrestrial
Causus_maculatus	2.26624	terrestrial
Causus_resimus	2.35343	terrestrial
Causus_rhombeatus	2.65218	terrestrial
Cerastes_cerastes	2.56972	terrestrial
Cerastes_gasperettii	2.52639	terrestrial
Cerastes_vipera	1.78941	terrestrial
Daboia_deserti	3.31099	terrestrial
Daboia_mauritanica	3.46684	terrestrial
Echis_carinatus	2.43499	terrestrial
Echis_coloratus	2.58385	terrestrial
Echis_leucogaster	2.541	terrestrial
Echis_ocellatus	2.21088	terrestrial
Echis_pyramidum	2.51161	terrestrial
Proatheris_superciliaris	2.07142	terrestrial
Vipera_latastei	2.30184	terrestrial
Ptyodactylus_hasselquistii	1.4704	saxicolous
Ptyodactylus_oudrii	0.796594	saxicolous
Ptyodactylus_ragazzii	1.408	saxicolous
Blanus_tingitanus	1.12005	fossorial
Amblyodipsas_concolor	1.97789	terrestrial,fossorial
Amblyodipsas_katangensis	1.06963	terrestrial,fossorial
Amblyodipsas_microphthalma	0.818728	terrestrial,fossorial
Amblyodipsas_polylepis	2.31584	terrestrial,fossorial
Amblyodipsas_rodhaini	1.16839	terrestrial,fossorial
Amblyodipsas_unicolor	2.33753	terrestrial,fossorial
Amblyodipsas_ventrimaculata	1.27778	terrestrial,fossorial
Amplorhinus_multimaculatus	1.61094	NA
Aparallactus_capensis	1.05441	terrestrial,fossorial
Aparallactus_guentheri	1.25199	terrestrial,fossorial
Aparallactus_jacksoni	0.617432	terrestrial,fossorial
Aparallactus_lineatus	1.55116	terrestrial,fossorial
Aparallactus_lunulatus	1.41069	terrestrial,fossorial
Aparallactus_modestus	1.64923	terrestrial,fossorial
Aparallactus_moeruensis	1.039	terrestrial,fossorial
Aparallactus_niger	1.56133	terrestrial,fossorial
Aparallactus_turneri	0.205204	terrestrial,fossorial
Aparallactus_werneri	0.925329	terrestrial,fossorial
Atractaspis_aterrima	1.91884	terrestrial,fossorial
Atractaspis_bibronii	1.74002	terrestrial,fossorial
Atractaspis_boulengeri	1.74002	terrestrial,fossorial
Atractaspis_congica	1.44456	terrestrial,fossorial
Atractaspis_corpulenta	1.55116	terrestrial,fossorial
Atractaspis_dahomeyensis	1.55116	terrestrial,fossorial
Atractaspis_irregularis	1.66793	terrestrial,fossorial
Atractaspis_magrettii	1.61094	terrestrial,fossorial
Atractaspis_microlepidota	1.68636	terrestrial,fossorial
Atractaspis_micropholis	2.07485	terrestrial,fossorial
Atractaspis_reticulata	2.33753	terrestrial,fossorial
Atractaspis_scorteccii	1.97789	terrestrial,fossorial
Atractaspis_watsoni	1.77453	terrestrial,fossorial
Boaedon_capensis	2.67375	terrestrial
Boaedon_fuliginosus	2.49843	terrestrial
Boaedon_lineatus	2.29079	terrestrial
Boaedon_maculatus	1.8726	terrestrial
Boaedon_olivaceus	2.04792	terrestrial
Boaedon_upembae	2.18798	terrestrial
Boaedon_virgatus	2.04792	terrestrial
Bothrolycus_ater	1.74352	terrestrial
Bothrophthalmus_brunneus	2.40037	terrestrial
Bothrophthalmus_lineatus	2.49843	terrestrial
Buhoma_depressiceps	1.17118	terrestrial
Buhoma_vauerocegae	1.08466	terrestrial
Chamaelycus_fasciatus	0.855302	terrestrial
Chilorhinophis_gerardi	1.48832	terrestrial,fossorial
Dipsina_multimaculata	1.32779	terrestrial
Duberria_lutrix	1.19871	terrestrial
Duberria_shirana	1.1656	terrestrial
Duberria_variegata	1.05441	terrestrial
Gonionotophis_brussauxi	1.19871	terrestrial
Gonionotophis_capensis	2.86261	terrestrial,arboreal
Gonionotophis_crossi	2.45038	terrestrial
Gonionotophis_grantii	1.39918	terrestrial
Gonionotophis_guirali	2.49843	terrestrial
Gonionotophis_klingi	1.19871	terrestrial
Gonionotophis_nyassae	1.64923	terrestrial
Gonionotophis_poensis	2.58923	terrestrial,arboreal
Gonionotophis_savorgnani	2.58923	terrestrial,arboreal
Gonionotophis_stenophthalmus	1.84078	terrestrial,arboreal
Gonionotophis_vernayi	2.54467	terrestrial
Hemirhagerrhis_hildebrandtii	1.61094	NA
Hemirhagerrhis_nototaenia	0.701959	terrestrial,arboreal
Hemirhagerrhis_viperina	0.701959	arboreal
Homoroselaps_lacteus	1.64923	terrestrial,fossorial
Hormonotus_modestus	1.97789	arboreal
Hypoptophis_wilsoni	1.42208	NA
Lamprophis_aurora	1.59134	terrestrial,saxicolous
Lamprophis_fuscus	1.84078	terrestrial
Lamprophis_guttatus	1.59134	terrestrial
Lycodonomorphus_inornatus	2.49843	terrestrial,aquatic
Lycodonomorphus_laevissimus	2.40037	terrestrial,aquatic
Lycodonomorphus_leleupi	2.08809	terrestrial,aquatic
Lycodonomorphus_obscuriventris	1.52641	terrestrial,aquatic
Lycodonomorphus_rufulus	1.97789	terrestrial,aquatic
Lycophidion_acutirostre	0.742131	terrestrial
Lycophidion_albomaculatum	1.59134	terrestrial
Lycophidion_capense	1.50963	terrestrial
Lycophidion_depressirostre	1.27778	terrestrial
Lycophidion_irroratum	1.19871	terrestrial
Lycophidion_laterale	1.27778	terrestrial
Lycophidion_meleagre	0.890816	terrestrial
Lycophidion_multimaculatum	1.39455	terrestrial
Lycophidion_nanum	0.701959	terrestrial,fossorial
Lycophidion_nigromaculatum	1.05441	terrestrial
Lycophidion_ornatum	1.53057	terrestrial
Lycophidion_semicinctum	1.82455	terrestrial
Lycophidion_taylori	1.35206	terrestrial
Lycophidion_variegatum	1.15153	terrestrial,saxicolous
Macrelaps_microlepidotus	2.40037	terrestrial,fossorial
Malpolon_insignitus	3.07426	terrestrial
Malpolon_monspessulanus	2.58923	terrestrial
Micrelaps_vaillanti	1.30304	terrestrial,fossorial
Polemon_acanthias	1.46664	terrestrial,fossorial
Polemon_barthii	1.91884	terrestrial,fossorial
Polemon_bocourti	2.15225	terrestrial,fossorial
Polemon_christyi	1.96339	terrestrial,fossorial
Polemon_collaris	1.99222	terrestrial,fossorial
Polemon_gabonensis	1.90362	terrestrial,fossorial
Polemon_gracilis	1.32779	terrestrial,fossorial
Polemon_neuwiedi	0.890816	terrestrial,fossorial
Polemon_notatus	0.742131	terrestrial,fossorial
Polemon_robustus	1.68636	terrestrial,fossorial
Prosymna_ambigua	0.890816	terrestrial,fossorial
Prosymna_angolensis	0.925329	terrestrial,fossorial
Prosymna_bivittata	0.890816	terrestrial,fossorial
Prosymna_frontalis	1.17118	terrestrial,fossorial
Prosymna_greigerti	0.925329	terrestrial,fossorial
Prosymna_janii	0.742131	terrestrial,fossorial
Prosymna_lineata	0.908194	terrestrial,fossorial
Prosymna_meleagris	0.958897	terrestrial,fossorial
Prosymna_somalica	0.52664	terrestrial,fossorial
Prosymna_stuhlmanni	0.890816	terrestrial,fossorial
Prosymna_sundevalli	0.925329	terrestrial,fossorial
Prosymna_visseri	0.890816	terrestrial,fossorial
Psammophis_aegyptius	2.67375	terrestrial
Psammophis_angolensis	1.32779	terrestrial
Psammophis_biseriatus	2.177	terrestrial
Psammophis_brevirostris	2.40037	terrestrial
Psammophis_crucifer	1.93685	terrestrial
Psammophis_elegans	2.86261	terrestrial,arboreal
Psammophis_jallae	2.40037	terrestrial
Psammophis_leightoni	2.177	terrestrial
Psammophis_leopardinus	2.58923	terrestrial
Psammophis_lineatus	2.40037	terrestrial,arboreal
Psammophis_mossambicus	2.89712	terrestrial
Psammophis_namibensis	2.58923	terrestrial
Psammophis_notostictus	2.177	terrestrial
Psammophis_orientalis	2.58923	terrestrial
Psammophis_phillipsii	2.85559	terrestrial
Psammophis_praeornatus	1.44456	terrestrial
Psammophis_punctulatus	2.96336	terrestrial
Psammophis_rukwae	2.49843	terrestrial,arboreal
Psammophis_schokari	2.67375	terrestrial
Psammophis_sibilans	2.67375	terrestrial
Psammophis_subtaeniatus	2.58923	terrestrial
Psammophis_sudanensis	2.40037	terrestrial,arboreal
Psammophis_tanganicus	2.177	terrestrial
Psammophis_trigrammus	2.40037	terrestrial
Psammophis_trinasalis	2.29377	terrestrial
Psammophis_zambiensis	2.17822	terrestrial
Psammophylax_acutus	2.24839	terrestrial
Psammophylax_rhombeatus	2.58923	terrestrial
Psammophylax_togoensis	1.73124	terrestrial
Psammophylax_tritaeniatus	2.08809	terrestrial
Psammophylax_variabilis	2.58923	terrestrial
Pseudaspis_cana	3.24958	terrestrial
Pseudoboodon_gascae	1.66793	NA
Pseudoboodon_lemiscatus	2.13335	NA
Pythonodipsas_carinata	1.90362	terrestrial
Rhagerhis_moilensis	2.9569	terrestrial
Rhamphiophis_oxyrhynchus	2.75282	terrestrial
Rhamphiophis_rostratus	2.75282	terrestrial
Rhamphiophis_rubropunctatus	3.29959	terrestrial
Xenocalamus_bicolor	1.77453	terrestrial,fossorial
Xenocalamus_mechowii	1.97789	terrestrial,fossorial
Xenocalamus_michellii	1.42208	terrestrial,fossorial
Xenocalamus_transvaalensis	1.25199	terrestrial,fossorial
Chirindia_langi	0.163018	fossorial
Chirindia_swynnertoni	0.18491	fossorial
Cynisca_leonina	0.129658	fossorial
Cynisca_leucura	1.01636	fossorial
Cynisca_liberiensis	0.163018	fossorial
Cynisca_oligopholis	0.0374424	fossorial
Cynisca_rouxae	-0.258659	fossorial
Dalophia_longicauda	2.23603	fossorial
Dalophia_pistillum	2.36499	fossorial
Monopeltis_adercae	2.20223	fossorial
Monopeltis_anchietae	1.52204	fossorial
Monopeltis_infuscata	1.49664	fossorial
Monopeltis_jugularis	2.59736	fossorial
Monopeltis_leonhardi	1.21983	fossorial
Monopeltis_remaclei	2.42606	fossorial
Monopeltis_rhodesiana	1.21983	fossorial
Monopeltis_scalper	1.21983	fossorial
Monopeltis_sphenorhynchus	1.62011	fossorial
Monopeltis_welwitschii	1.23774	fossorial
Zygaspis_kafuensis	0.739088	fossorial
Zygaspis_nigra	1.15876	fossorial
Zygaspis_quadrifrons	0.926389	fossorial
Zygaspis_violacea	0.437557	fossorial
Hyalosaurus_koellikeri	1.38754	terrestrial
Pristurus_adrarensis	-0.104881	saxicolous
Pristurus_crucifer	0.199138	saxicolous
Pristurus_flavipunctatus	0.199138	saxicolous
Pristurus_rupestris	-0.0886559	saxicolous
Quedenfeldtia_moerens	0.199138	saxicolous
Quedenfeldtia_trachyblepharus	0.387219	saxicolous
Saurodactylus_brosseti	-0.129655	terrestrial
Saurodactylus_fasciatus	0.132983	terrestrial
Saurodactylus_mauritanicus	-0.0104656	terrestrial
Trogonophis_wiegmanni	1.14696	fossorial
