# Supplementary material for: Divergent trends in functional and phylogenetic structure in reptile communities across Africa
Source: Nat Commun. 2018 Nov 8;9:4697. doi: 10.1038/s41467-018-07107-y (PMC6224532; doi:10.1038/s41467-018-07107-y)
Supplement: Supplementary file 10 — Supplementary Data 8 [file 41467_2018_7107_MOESM10_ESM.txt]

((Hemitheconyx_caudicinctus:63.3,(((((Quedenfeldtia_moerens:11.238222,Quedenfeldtia_trachyblepharus:11.238222):44.792166,(Saurodactylus_fasciatus:28.015194,Saurodactylus_brosseti:28.015194):28.015194):1.571763,((Pristurus_rupestris:14.721322,Pristurus_flavipunctatus:14.721322):11.980134,Pristurus_crucifer:26.701458,Pristurus_adrarensis:26.701458):30.900694):1.516136,Saurodactylus_mauritanicus:59.118287):2.691104,(((Ptyodactylus_ragazzii:34.86342,(Ptyodactylus_oudrii:31.275743,Ptyodactylus_hasselquistii:31.275743):3.587677):21.593495,((Tarentola_deserti:15.127453,(Tarentola_neglecta:13.6698,Tarentola_mauritanica:13.6698):1.457652):5.650228,(Tarentola_annularis:11.506702,Tarentola_ephippiata:11.506702):9.270979,Tarentola_chazaliae:20.77768,Tarentola_parvicarinata:20.77768,Tarentola_fascicularis:20.77768):35.679234):4.051247,((((((Tropiocolotes_tripolitanus:17.350865,Tropiocolotes_bisharicus:17.350865,Tropiocolotes_somalicus:17.350865,Tropiocolotes_steudneri:17.350865,Tropiocolotes_algericus:17.350865):17.350865,(Stenodactylus_petrii:23.285957,Stenodactylus_sthenodactylus:23.285957):11.415773):5.902171,Stenodactylus_mauritanicus:40.6039):8.756812,Cyrtopodion_scabrum:49.360712):6.24716,(((Hemidactylus_fasciatus:40.652631,(Hemidactylus_flaviviridis:36.652516,Hemidactylus_brookii:36.652516):4.000115):3.349474,((Hemidactylus_angulatus:38.420217,(Hemidactylus_mabouia:30.674513,(Hemidactylus_platycephalus:21.439657,Hemidactylus_longicephalus:21.439657):9.234856):7.745704):2.439157,((Hemidactylus_foudaii:18.471931,Hemidactylus_citernii:18.471931):17.46265,(Hemidactylus_robustus:21.085025,(Hemidactylus_turcicus:18.217028,Hemidactylus_macropholis:18.217028):2.867997):14.849555):4.924793):3.142732):0.862921,Hemidactylus_albituberculatus:44.865027,Hemidactylus_ansorgii:44.865027,Hemidactylus_curlei:44.865027,Hemidactylus_echinus:44.865027,Hemidactylus_ituriensis:44.865027,Hemidactylus_kamdemtohami:44.865027,Hemidactylus_kundaensis:44.865027,Hemidactylus_kyaboboensis:44.865027,Hemidactylus_matschiei:44.865027,Hemidactylus_muriceus:44.865027,Hemidactylus_ophiolepis:44.865027,Hemidactylus_richardsonii:44.865027,Hemidactylus_sinaitus:44.865027,Hemidactylus_smithi:44.865027,Hemidactylus_squamulatus:44.865027,Hemidactylus_tasmani:44.865027,Hemidactylus_isolepis:44.865027,Hemidactylus_laticaudatus:44.865027,Hemidactylus_ruspolii:44.865027):10.742845):4.097757,((Urocotyledon_wolterstorffi:58.190461,(Ptenopus_garrulus:56.681976,(Cnemaspis_uzungwae:26.050234,(Cnemaspis_africana:21.359111,Cnemaspis_dickersoni:21.359111):4.691123,Cnemaspis_elgonensis:26.050234,Cnemaspis_koehleri:26.050234,Cnemaspis_occidentalis:26.050234,Cnemaspis_quattuorseriata:26.050234,Cnemaspis_spinicollis:26.050234):30.631741):1.508485):0.745535,(((Afroedura_pondolia:25.572768,Afrogecko_porphyreus:25.572768):29.09308,((Homopholis_walbergii:47.585851,Afroedura_africana:47.585851,Afroedura_haackei:47.585851,Afroedura_langi:47.585851,Afroedura_loveridgei:47.585851,Afroedura_marleyi:47.585851,Afroedura_transvaalica:47.585851):4.479752,((Goggia_lineata:24.93513,Goggia_gemmula:24.93513,Goggia_hexapora:24.93513):24.93513,((Rhoptropus_afer:21.267955,(Rhoptropus_boultoni:14.526687,Rhoptropus_barnardi:14.526686):6.741268,Rhoptropus_diporus:21.267955):25.907823,((Elasmodactylus_tuberculosus:40.605643,Elasmodactylus_tetensis:40.605643):4.631111,((Chondrodactylus_angulifer:34.749102,((Chondrodactylus_bibronii:5.131456,Chondrodactylus_fitzsimonsi:5.131456):9.373532,(Chondrodactylus_turneri:4.422999,Pachydactylus_laevigatus:4.422999):10.081989):20.244115,Chondrodactylus_pulitzerae:34.749102):7.386372,((Colopus_kochii:34.273545,Colopus_wahlbergii:34.273545):3.794063,(((Pachydactylus_haackei:30.44902,Pachydactylus_namaquensis:30.449021):3.91389,((Pachydactylus_bicolor:26.824509,(Pachydactylus_sansteynae:21.309431,(Pachydactylus_punctatus:11.340313,Pachydactylus_scherzi:11.340313):9.969118):5.515078):1.94389,(Pachydactylus_scutatus:26.878274,(Pachydactylus_oreophilus:18.440013,Pachydactylus_gaiasensis:18.440013):8.438262):1.890125):5.594511):1.956503,((Pachydactylus_rugosus:26.781048,((Pachydactylus_barnardi:15.672203,Pachydactylus_formosus:15.672203):8.248264,(Pachydactylus_labialis:23.014623,(Pachydactylus_geitje:20.932973,(Pachydactylus_oculatus:17.752698,Pachydactylus_maculatus:17.752698):3.180274):2.08165):0.905845):2.860581):8.479955,((Pachydactylus_mariquensis:33.001138,(Pachydactylus_rangei:32.025654,((Pachydactylus_oshaughnessyi:19.262052,Pachydactylus_tigrinus:19.262052):9.453957,(Pachydactylus_capensis:15.664043,(Pachydactylus_affinis:7.911606,Pachydactylus_vansoni:7.911606):7.752437):13.051966):3.309645):0.975484):0.980172,(Pachydactylus_purcelli:24.041446,((Pachydactylus_fasciatus:10.929352,Pachydactylus_tsodiloensis:10.929352):11.822161,(Pachydactylus_weberi:21.471627,Pachydactylus_serval:21.471628):1.279886):1.289932):9.939864):1.279694):1.058409,Pachydactylus_katanganus:36.319413):1.748194):4.067866):3.10128):1.939023):2.694482):2.195344):2.600244):3.040502,(Rhoptropella_ocellata:50.401144,(((Lygodactylus_gravis:36.695153,(Lygodactylus_lawrencei:29.824487,(Lygodactylus_stevensoni:22.357556,(Lygodactylus_bradfieldi:18.871574,Lygodactylus_capensis:18.871574):3.485983):7.466931):6.870666):2.133156,(Lygodactylus_conraui:30.612909,(Lygodactylus_angularis:29.838492,(Lygodactylus_gutturalis:26.887681,(Lygodactylus_chobiensis:22.396265,(Lygodactylus_williamsi:21.059415,((Lygodactylus_luteopicturatus:0.016501,Lygodactylus_picturatus:0.016501):16.455409,Lygodactylus_keniensis:16.47191):4.587505):1.336851):4.491415):2.950812):0.774417):8.215401):5.000018,Lygodactylus_angolensis:43.828328,Lygodactylus_bernardi:43.828328,Lygodactylus_conradti:43.828328,Lygodactylus_fischeri:43.828328,Lygodactylus_grotei:43.828328,Lygodactylus_nigropunctatus:43.828328,Lygodactylus_ocellatus:43.828328,Lygodactylus_rex:43.828328,Lygodactylus_scheffleri:43.828328,Lygodactylus_somalicus:43.828328):6.572817):7.305205):1.229647):0.769633):0.802532):1.301229):1.49061):90.506015,((((Broadleysaurus_major:39.336049,((Cordylosaurus_subtessellatus:33.421655,(Tetradactylus_seps:23.761583,(Tetradactylus_tetradactylus:19.478387,Tetradactylus_africanus:19.478387):4.283195,Tetradactylus_ellenbergeri:23.761583):9.660073):4.598612,((Matobosaurus_validus:17.67257,Matobosaurus_maltzahni:17.67257):17.67257,(Gerrhosaurus_typicus:30.804832,(Gerrhosaurus_nigrolineatus:11.661201,Gerrhosaurus_flavigularis:11.661201):19.14363):4.540309):2.675127):1.315782,Gerrhosaurus_auritus:39.336049,Gerrhosaurus_bulsi:39.336049):18.698275,(((Platysaurus_mitchelli:25.017772,(Platysaurus_capensis:22.350438,(Platysaurus_intermedius:19.188058,(Platysaurus_monotropis:16.549501,Platysaurus_minor:16.549501):2.638557):3.16238):2.667334):1.072735,Platysaurus_guttatus:26.090508,Platysaurus_maculatus:26.090508,Platysaurus_relictus:26.090508):12.832325,((Ouroborus_cataphractus:24.701452,Karusasaurus_polyzonus:24.701453):2.889944,(Namazonurus_lawrenci:26.663795,(((((Smaug_warreni:4.842074,Smaug_mossambicus:4.842074):4.842074,Smaug_vandami:9.684148):9.684148,Smaug_depressus:19.368295):5.034381,((Chamaesaura_anguina:14.327263,Chamaesaura_macrolepis:14.327263,Chamaesaura_miopropus:14.327263):8.565883,Pseudocordylus_microlepidotus:22.893145):1.509531):0.425023,((Ninurta_coeruleopunctatus:19.141577,Hemicordylus_capensis:19.141576):2.20197,((Cordylus_tropidosternum:12.456404,(Cordylus_vittifer:11.199993,Cordylus_jonesii:11.199993):1.25641):5.976503,(Cordylus_minor:13.305138,(Cordylus_mclachlani:11.396053,Cordylus_cordylus:11.396053):1.909085):5.127769):2.91064):3.484153):1.836096):0.927601):11.331437):19.111491):36.77442,(((Typhlosaurus_meyeri:13.342557,Typhlosaurus_caecus:13.342557):10.757419,(Acontias_lineatus:17.596381,(Acontias_kgalagadi:14.727101,(Acontias_meleagris:10.930219,Acontias_plumbeus:10.930219,Acontias_aurantiacus:10.930219,Acontias_cregoi:10.930219,Acontias_occidentalis:10.930219,Acontias_richardi:10.930219):3.796882):2.869279):6.503595):38.703484,((((Scincus_scincus:8.129702,Scincus_albifasciatus:8.129702):10.542416,(Eumeces_algeriensis:17.312477,Scincopus_fasciatus:17.312477):1.359641):27.664605,(((Chalcides_mauritanicus:13.567786,(Chalcides_minutus:9.562847,(Chalcides_chalcides:6.449815,Chalcides_pseudostriatus:6.449815):3.113032):4.004939):3.636287,((Chalcides_ocellatus:11.91059,(Chalcides_sepsoides:9.946598,(Chalcides_colosii:8.714929,(Chalcides_boulengeri:6.56868,(Chalcides_lanzai:2.058907,Chalcides_parallelus:2.058907):4.509773):2.146249):1.231669):1.963992):2.544782,((Chalcides_mionecton:7.450818,(Chalcides_montanus:1.752446,Chalcides_polylepis:1.752446):5.698373):2.493377,Chalcides_sphenopsiformis:9.944195):4.511178):2.7487,Chalcides_ebneri:17.204073,Chalcides_pulchellus:17.204073,Chalcides_ragazzii:17.204073,Chalcides_thierryi:17.204073,Chalcides_delislei:17.204073,Chalcides_bottegi:17.204073):22.396237,(((Sepsina_angolensis:17.034468,Sepsina_tetradactyla:17.034468,Sepsina_alberti:17.034468):17.034468,((Typhlacontias_kataviensis:11.042434,Typhlacontias_rohani:11.042434):17.153516,((Melanoseps_occidentalis:19.978127,(Melanoseps_loveridgei:6.286233,Melanoseps_ater:6.286233):13.691894):3.532741,(Feylinia_grandisquamis:5.684741,Feylinia_currori:5.684741,Feylinia_elegans:5.684741,Feylinia_macrolepis:5.684741):17.826128):4.685082):5.872986):3.098878,((Proscelotes_eggeli:13.330036,Proscelotes_arnoldi:13.330036):13.330036,((Scelotes_caffer:20.05139,(Scelotes_anguineus:16.224477,Scelotes_arenicolus:16.224477):3.826914):2.156606,Scelotes_bidigittatus:22.207996,Scelotes_capensis:22.207996,Scelotes_fitzsimonsi:22.207996,Scelotes_limpopoensis:22.207996,Scelotes_mossambicus:22.207996):4.452075):10.507743):2.432496):6.736414):7.947863,((Eutropis_trivittata:34.834362,((Trachylepis_vittata:17.203036,Heremites_septemtaeniatus:17.203036):12.955754,((Eumecia_anchietae:24.406836,Chioninia_stangeri:24.406836):4.890409,(Trachylepis_brevicollis:25.91622,(Trachylepis_maculilabris:23.9445,((Trachylepis_perrotetii:15.662272,Trachylepis_affinis:15.662272):7.268386,((Trachylepis_margaritifera:13.29657,Trachylepis_quinquetaeniata:13.29657):8.7951,((Trachylepis_acutilabris:16.047896,Trachylepis_homalocephala:16.047896):4.805619,(Trachylepis_varia:18.670141,((Trachylepis_occidentalis:9.493435,Trachylepis_capensis:9.493435):7.148137,((Trachylepis_striata:4.770771,Trachylepis_spilogaster:4.770771):9.427465,(Trachylepis_hoeschi:12.999325,(Trachylepis_sulcata:8.76111,Trachylepis_variegata:8.76111):4.238215):1.198911):2.443336):2.028569):2.183373):1.238156):0.838988):1.013841):1.971721,Trachylepis_albilabris:25.91622,Trachylepis_bayonii:25.91622,Trachylepis_binotata:25.91622,Trachylepis_boulengeri:25.91622,Trachylepis_brauni:25.91622,Trachylepis_buettneri:25.91622,Trachylepis_depressa:25.91622,Trachylepis_ivensii:25.91622,Trachylepis_lacertiformis:25.91622,Trachylepis_laevis:25.91622,Trachylepis_megalura:25.91622,Trachylepis_mekuana:25.91622,Trachylepis_mlanjensis:25.91622,Trachylepis_planifrons:25.91622,Trachylepis_polytropis:25.91622,Trachylepis_pulcherrima:25.91622,Trachylepis_punctatissima:25.91622,Trachylepis_punctulata:25.91622):3.381024):0.861545):4.675573):10.881983,((((Lepidothyris_fernandi:12.435851,Lepidothyris_hinkeli:12.435851,Lepidothyris_striatus:12.435851):12.435851,(Mochlus_brevicaudis:24.023448,(Mochlus_sundevalli:1.890747,Mochlus_afer:1.890747):22.132701,Mochlus_guineensis:24.023448):0.848254):3.79007,Lygosoma_pembanum:28.661771):15.492245,(((Panaspis_togoensis:10.538938,Panaspis_breviceps:10.538938,Panaspis_nimbaensis:10.538938):9.606187,(Afroablepharus_wahlbergi:14.429139,Afroablepharus_maculicollis:14.429139,Afroablepharus_seydeli:14.429139):5.715986):7.357921,(((Leptosiaphos_graueri:4.995885,Leptosiaphos_hackarsi:4.995885):7.490586,Leptosiaphos_vigintiserierum:12.486471,Leptosiaphos_aloysiisabaudiae:12.486471,Leptosiaphos_blochmanni:12.486471,Leptosiaphos_dewittei:12.486471,Leptosiaphos_ianthinoxantha:12.486471,Leptosiaphos_luberoensis:12.486471,Leptosiaphos_meleagris:12.486471,Leptosiaphos_pauliani:12.486471,Leptosiaphos_rhomboidalis:12.486471):4.230233,((Lacertaspis_rohdei:11.170364,Lacertaspis_reichenowi:11.170364):3.152108,(Lacertaspis_chriswildi:11.314832,(Lacertaspis_lepesmei:9.209351,Lacertaspis_gemmiventris:9.209351):2.105481):3.00764):2.394233):10.786342):16.650969):1.56233):8.568241,Cophoscincopus_durus:54.284587,Cophoscincopus_greeri:54.284587,Cophoscincopus_senegalensis:54.284587,Cophoscincopus_simulans:54.284587):8.518873):32.005284):57.068658,(((Blanus_tingitanus:55.896787,(Trogonophis_wiegmanni:51.432321,(((Chirindia_swynnertoni:10.216707,Chirindia_langi:10.216707):10.216707,((Cynisca_leucura:5.108354,Cynisca_leonina:5.108354,Cynisca_liberiensis:5.108354,Cynisca_oligopholis:5.108354,Cynisca_rouxae:5.108354):5.108354,(Zygaspis_kafuensis:5.108354,Zygaspis_nigra:5.108354,Zygaspis_quadrifrons:5.108354,Zygaspis_violacea:5.108354):5.108354):10.216707):29.205986,((Monopeltis_adercae:12.40985,Monopeltis_anchietae:12.40985,Monopeltis_infuscata:12.40985,Monopeltis_jugularis:12.40985,Monopeltis_leonhardi:12.40985,Monopeltis_remaclei:12.40985,Monopeltis_rhodesiana:12.40985,Monopeltis_scalper:12.40985,Monopeltis_sphenorhynchus:12.40985,Monopeltis_welwitschii:12.40985):12.40985,(Dalophia_longicauda:12.40985,Dalophia_pistillum:12.40985):12.40985):24.8197):1.792921):4.464466):25.003213,(((Psammodromus_blanci:17.05762,Psammodromus_algirus:17.05762):6.076714,Psammodromus_microdactylus:23.134334):31.381154,((Atlantolacerta_andreanskyi:43.821104,(((Poromera_fordii:38.862925,((Nucras_boulengeri:17.749948,Nucras_caesicaudata:17.749948,(Nucras_holubi:8.874974,(Nucras_ornata:4.437487,Nucras_intertexta:4.437487):4.437487):8.874974,((Nucras_livida:4.437487,Nucras_taeniolata:4.437487):4.437487,Nucras_lalandii:8.874974):8.874974):17.749948,((Latastia_longicaudata:15.009182,Latastia_boscai:15.009182,Latastia_doriai:15.009182,Latastia_johnstonii:15.009182):15.009182,((Philochortus_spinalis:14.65421,Philochortus_hardeggeri:14.65421,Philochortus_intermedius:14.65421,Philochortus_phillipsi:14.65421):14.65421,((Pseuderemias_brenneri:13.794392,Pseuderemias_mucronata:13.794392,Pseuderemias_striatus:13.794392,Pseuderemias_smithii:13.794392):13.794392,(Heliobolus_spekii:16.074427,Heliobolus_lugubris:16.074427,Heliobolus_nitidus:16.074427):11.514356):1.719637):0.709944):5.481533):3.363029):1.411573,(((Nucras_tessellata:25.616942,Pedioplanis_lineoocellata:25.616942):4.708613,((Pedioplanis_burchelli:13.189996,Pedioplanis_laticeps:13.189996):14.024304,(Pedioplanis_breviceps:23.137041,(Pedioplanis_namaquensis:17.057669,((Pedioplanis_gaerdesi:4.72667,Pedioplanis_inornata:4.72667):2.901618,Pedioplanis_undata:7.628288):9.429381):6.079372):4.077259):3.111255):6.932963,((Tropidosaura_gularis:28.402825,Tropidosaura_montana:28.402825):6.469268,(((Ichnotropis_capensis:15.93464,Ichnotropis_bivittata:15.93464,Ichnotropis_grandiceps:15.93464):7.96732,Vhembelacerta_rupicola:23.90196):7.96732,((Meroles_knoxii:19.399888,(Meroles_squamulosus:17.857811,Meroles_suborbitalis:17.857811):1.542077):0.991954,(Meroles_anchietae:15.809523,(Meroles_ctenodactylus:14.481754,Meroles_cuneirostris:14.481754):1.327769):4.58232):11.477438):3.002813):2.386426):3.01598):2.566902,(((Holaspis_guentheri:19.062724,Holaspis_laevis:19.062724):10.914452,(Gastropholis_prasina:28.143212,(Adolfus_africanus:20.33783,Adolfus_jacksoni:20.33783):7.805383):1.833963):11.418005,(Congolacerta_vauereselli:40.277391,((Mesalina_olivieri:20.452456,(Mesalina_guttulata:16.031237,Mesalina_rubropunctata:16.031237):4.421218,Mesalina_martini:20.452456,Mesalina_pasteuri:20.452456):18.928324,((Ophisops_occidentalis:15.181358,Ophisops_elbaensis:15.181358,Ophisops_elegans:15.181358):23.123555,((Acanthodactylus_erythrurus:23.7044,((Acanthodactylus_maculatus:6.786955,Acanthodactylus_pardalis:6.786955):7.99878,Acanthodactylus_busacki:14.785735):8.918666):10.078977,((Acanthodactylus_aureus:18.898765,(Acanthodactylus_longipes:5.830042,Acanthodactylus_scutellatus:5.830042):13.068723):9.74872,Acanthodactylus_boskianus:28.647484):5.135893,Acanthodactylus_boueti:33.783377,Acanthodactylus_dumerilii:33.783377,Acanthodactylus_guineensis:33.783377,Acanthodactylus_senegalensis:33.783377,Acanthodactylus_taghitensis:33.783377):4.521535):1.075867):0.896612):1.11779):1.44622):0.979703):1.633164,((Timon_pater:12.325566,Timon_tangitanus:12.325566):15.749604,(Teira_perspicillata:24.963037,Podarcis_vaucheri:24.963037):3.112133):17.379097):9.061221):26.384512):67.995067,(((Hyalosaurus_koellikeri:128.0,(Varanus_griseus:26.685137,(Varanus_niloticus:22.270009,(Varanus_exanthematicus:15.711583,Varanus_albigularis:15.711584):6.558425):4.415128):101.314863):17.589528,(((((Kinyongia_tenuis:12.222797,Kinyongia_oxyrhina:12.222797):14.576878,((Kinyongia_adolfifriderici:12.657685,(Kinyongia_carpenteri:4.593904,Kinyongia_xenorhina:4.593904):8.063782):12.861333,(Kinyongia_tavetana:15.227937,Kinyongia_fischeri:15.227937):10.29108):1.280657):2.413659,((Bradypodion_damaranum:5.00221,Bradypodion_pumilum:5.00221):4.493867,(Bradypodion_transvaalense:6.511333,(Bradypodion_setaroi:6.442352,Bradypodion_ventrale:6.442351):0.068982):2.984743):19.717257):1.300325,(((Rieppeleon_kerstenii:14.813563,Rieppeleon_brevicaudatus:14.813564):14.383592,(Nadzikambia_mlanjensis:27.868694,((Rhampholeon_spectrum:23.966006,(Rhampholeon_temporalis:18.750478,Rhampholeon_spinosus:18.750478):5.215528):1.613532,(Rhampholeon_boulengeri:14.553786,Rhampholeon_platyceps:14.553787):11.025752,Rhampholeon_gorongosae:25.579538):2.289156):1.328461):0.402845,((Chamaeleo_namaquensis:23.690423,((Chamaeleo_dilepis:12.104783,(Chamaeleo_laevigatus:8.065713,(Chamaeleo_gracilis:5.194109,Chamaeleo_necasi:5.194109):2.871604):4.03907):3.466433,(Chamaeleo_senegalensis:14.376354,(Chamaeleo_africanus:7.320222,(Chamaeleo_chamaeleon:6.183064,Chamaeleo_calcaricarens:6.183064):1.137158):7.056131):1.194862):8.119207,Chamaeleo_anchietae:23.690423):4.432885,(((Trioceros_wiedersheimi:7.409551,(Trioceros_pfefferi:6.081472,Trioceros_quadricornis:6.081472):1.328079):4.094872,(Trioceros_cristatus:3.938568,Trioceros_montium:3.938568):7.565856):12.182665,((Trioceros_oweni:17.643528,(Trioceros_melleri:13.536629,Trioceros_johnstoni:13.536629):4.106899):3.527574,(Trioceros_deremensis:17.933849,((Trioceros_tempeli:8.760751,Trioceros_werneri:8.760751):5.69366,((Trioceros_bitaeniatus:8.819552,(Trioceros_jacksonii:6.946991,((Trioceros_ellioti:3.921201,Trioceros_rudis:3.921201):1.690691,Trioceros_narraioca:5.611892):1.3351):1.872561):4.721111,Trioceros_goetzei:13.540664):0.913747):3.479439):3.237253):2.515985,Trioceros_camerunensis:23.687088,Trioceros_ituriensis:23.687088,Trioceros_laterispinis:23.687088,Trioceros_serratus:23.687088):4.43622):1.476692):0.913658):65.996669,(((Uromastyx_macfadyeni:26.141539,((Uromastyx_acanthinura:4.771972,Uromastyx_dispar:4.771972):19.17955,Uromastyx_ocellata:23.951522):2.190017):17.673635,Uromastyx_nigriventris:43.815174,Uromastyx_occidentalis:43.815174):45.630416,(((Pseudotrapelus_sinaitus:33.010729,(Acanthocercus_atricollis:14.042386,Acanthocercus_annectens:14.042386,Acanthocercus_cyanogaster:14.042386,Acanthocercus_phillipsii:14.042386):18.968344):19.738167,(Trapelus_mutabilis:15.718231,Trapelus_boehmei:15.718231,Trapelus_tournevillei:15.718231):37.030666):3.38284,((Agama_spinosa:17.963855,((Agama_boueti:5.183743,Agama_impalearis:5.183743):6.390056,Agama_hartmanni:11.573799):6.390056):15.086386,(((Agama_weidholzi:13.61217,Agama_gracilimembris:13.61217):14.296666,Agama_boulengeri:27.908836):2.901089,((((Agama_atra:7.481237,Agama_knobeli:7.481237):7.481237,Agama_anchietae:14.962473):9.458377,(Agama_hispida:20.306351,((Agama_aculeata:4.97868,Agama_armata:4.97868):7.663836,(Agama_kirkii:6.321258,Agama_mossambica:6.321258):6.321258):7.663836):4.114498):5.384798,((Agama_rueppelli:15.222071,(Agama_lionotus:11.198571,Agama_kaimosae:11.198571):4.0235):8.753247,((Agama_doriae:11.761844,(Agama_sankaranica:5.880922,Agama_boensis:5.880922):5.880922):6.841717,((Agama_agama:11.060159,((Agama_paragama:4.15506,Agama_sylvana:4.15506):4.15506,Agama_planiceps:8.31012):2.75004):3.771701,(Agama_africana:7.41593,Agama_parafricana:7.41593):7.41593):3.771701):5.371757):5.83033):1.004278):2.240315):23.081496):33.313852):7.064738):49.0792):2.410472,(((((Tricheilostoma_bicolor:56.083146,Tricheilostoma_sundewalli:56.083146):6.124505,Epictia_alfredschmidti:62.207651,Rhinoleptus_koniagui:62.207651):6.124505,(((Namibiana_occidentalis:23.733716,Namibiana_labialis:23.733716):23.733716,(Leptotyphlops_nigricans:21.285735,(Leptotyphlops_conjunctus:19.370296,(Leptotyphlops_scutifrons:13.281364,Leptotyphlops_distanti:13.281364):6.088932):1.915439):26.181696,Leptotyphlops_emini:47.467431,Leptotyphlops_incognitus:47.467431,Leptotyphlops_kafubi:47.467431,Leptotyphlops_nursii:47.467431):14.732459,(Myriopholis_longicauda:46.747069,((Myriopholis_boueti:39.684946,(Myriopholis_adleri:9.579388,Myriopholis_macrorhyncha:9.579388):30.105558):3.03213,Myriopholis_algeriensis:42.717076):4.029994):15.452821):6.132264,Myriopholis_albiventer:68.332155,Myriopholis_narirostris:68.332155,Myriopholis_cairi:68.332155):27.258857,((Rhinotyphlops_lalandei:43.204295,Rhinotyphlops_schinzi:43.204295,Rhinotyphlops_unitaeniatus:43.204295):4.847345,(Afrotyphlops_obtusus:25.424367,(Afrotyphlops_angolensis:22.644722,(Afrotyphlops_schlegelii:14.977839,((Afrotyphlops_bibronii:6.786626,Afrotyphlops_fornasinii:6.786626):5.174083,(Afrotyphlops_lineolatus:4.565639,(Afrotyphlops_punctatus:3.813275,Afrotyphlops_congestus:3.813275):0.752364):7.39507):3.017131):7.666884,Typhlops_coecatus:22.644722):2.779644,Afrotyphlops_gierrai:25.424367,Afrotyphlops_liberiensis:25.424367,Afrotyphlops_manni:25.424367,Afrotyphlops_mucruso:25.424367,Afrotyphlops_schmidti:25.424367,Afrotyphlops_steinhausi:25.424367,Letheobia_acutirostrata:25.424367,Letheobia_crossii:25.424367,Letheobia_debilis:25.424367,Letheobia_gracilis:25.424367,Letheobia_kibarae:25.424367,Letheobia_lumbriciformis:25.424367,Letheobia_rufescens:25.424367,Letheobia_sudanensis:25.424367,Letheobia_erythraea:25.424367):22.627273,Xerotyphlops_etheridgei:48.05164):47.539371):4.289672,(((Calabaria_reinhardtii:35.708263,((Eryx_colubrinus:19.388773,Eryx_jaculus:19.388773):4.968093,Eryx_muelleri:24.356866,Eryx_somalicus:24.356866):11.351397):11.681477,((Python_sebae:12.518433,Python_regius:12.518433):1.179883,Python_anchietae:13.698316,Python_natalensis:13.698316):33.691423):18.61026,((((Daboia_mauritanica:0.511169,Daboia_deserti:0.511169):16.969794,Vipera_latastei:17.480963):12.52763,(((Proatheris_superciliaris:25.007879,(Cerastes_vipera:14.182751,(Cerastes_gasperettii:2.202645,Cerastes_cerastes:2.202645):11.980107):10.825127):2.571889,((Causus_resimus:11.843439,(Causus_defilippii:9.564194,Causus_rhombeatus:9.564194):2.279245,Causus_bilineatus:11.843439,Causus_lichtensteinii:11.843439,Causus_maculatus:11.843439):14.034664,(Echis_carinatus:14.710606,(Echis_ocellatus:13.826466,((Echis_pyramidum:0.998084,Echis_leucogaster:0.998084):11.142952,Echis_coloratus:12.141036):1.68543):0.884139):11.167497):1.701665):0.859728,(((Atheris_barbouri:9.228364,Atheris_ceratophora:9.228364):2.694131,(Atheris_chlorechis:10.932447,(Atheris_nitschei:9.541136,(Atheris_squamigera:3.53742,Atheris_hispida:3.53742):6.003716):1.391311):0.990048,Atheris_broadleyi:11.922495,Atheris_hirsuta:11.922495,Atheris_katangensis:11.922495,Atheris_rungweensis:11.922495):13.549346,(Bitis_arietans:20.549464,(((Bitis_gabonica:3.646411,Bitis_rhinoceros:3.646411):3.646411,Bitis_nasicornis:7.292821):9.938556,((Bitis_caudalis:4.297484,Bitis_schneideri:4.297484):9.606991,(Bitis_xeropaga:10.088265,(Bitis_atropos:7.469152,Bitis_cornuta:7.469151):2.619113):3.816211):3.326901):3.318088):4.922376):2.967656):1.569098):17.652722,((Micrelaps_vaillanti:37.442492,(((((Prosymna_visseri:24.333924,(Prosymna_janii:20.544772,(Prosymna_meleagris:7.462245,Prosymna_greigerti:7.462245):13.082528):3.789151):3.900208,Prosymna_ambigua:28.234132,Prosymna_angolensis:28.234132,Prosymna_bivittata:28.234132,Prosymna_frontalis:28.234132,Prosymna_lineata:28.234132,Prosymna_somalica:28.234132,Prosymna_stuhlmanni:28.234132,Prosymna_sundevalli:28.234132):6.791147,(((Rhagerhis_moilensis:14.544092,Malpolon_monspessulanus:14.544092,Malpolon_insignitus:14.544092):4.078674,(Rhamphiophis_rubropunctatus:9.240306,Rhamphiophis_oxyrhynchus:9.240306,Rhamphiophis_rostratus:9.240306):9.38246):4.332776,((Dipsina_multimaculata:18.516308,((Hemirhagerrhis_viperina:12.447683,Hemirhagerrhis_hildebrandtii:12.447683,Hemirhagerrhis_nototaenia:12.447683):4.077826,(Psammophylax_acutus:12.14489,(Psammophylax_rhombeatus:6.004053,(Psammophylax_tritaeniatus:4.520476,Psammophylax_variabilis:4.520476):1.483577):6.140837,Psammophylax_togoensis:12.14489):4.380619):1.990798):3.05382,(Psammophis_crucifer:17.899501,((Psammophis_trigrammus:11.918697,(Psammophis_jallae:10.491227,(Psammophis_notostictus:8.756609,Psammophis_leightoni:8.756609):1.734618):1.42747):4.268625,(Psammophis_angolensis:15.228663,((Psammophis_schokari:12.627436,(Psammophis_praeornatus:10.972542,Psammophis_punctulatus:10.972542):1.654894):1.690669,((Psammophis_biseriatus:7.115607,Psammophis_tanganicus:7.115607):5.743099,(Psammophis_lineatus:12.424981,((Psammophis_subtaeniatus:7.044643,(Psammophis_orientalis:6.223669,Psammophis_sudanensis:6.223669):0.820974):2.337807,(Psammophis_rukwae:7.53409,(Psammophis_sibilans:6.177346,(Psammophis_leopardinus:4.291503,(Psammophis_mossambicus:1.137731,Psammophis_phillipsii:1.137731):3.153772):1.885843):1.356744):1.84836):3.042532):0.433725):1.459398):0.910558):0.958659):1.71218,Psammophis_aegyptius:17.899501,Psammophis_brevirostris:17.899501,Psammophis_elegans:17.899501,Psammophis_namibensis:17.899501,Psammophis_trinasalis:17.899501,Psammophis_zambiensis:17.899501):3.670626):1.385414):12.069737):1.05173,((((Atractaspis_irregularis:8.82236,Homoroselaps_lacteus:8.82236):14.930007,(Atractaspis_microlepidota:19.152269,(Atractaspis_boulengeri:14.228308,(Atractaspis_bibronii:12.885588,(Atractaspis_corpulenta:9.619922,Atractaspis_micropholis:9.619922):3.265666):1.34272):4.923961):4.600098,Atractaspis_aterrima:23.752367,Atractaspis_congica:23.752367,Atractaspis_dahomeyensis:23.752367,Atractaspis_reticulata:23.752367,Atractaspis_scorteccii:23.752367,Atractaspis_watsoni:23.752367,Atractaspis_magrettii:23.752367):5.138703,((Macrelaps_microlepidotus:20.309862,(Amblyodipsas_polylepis:13.094009,(Xenocalamus_transvaalensis:8.818881,Xenocalamus_bicolor:8.818881,Xenocalamus_mechowii:8.818881,Xenocalamus_michellii:8.818881):4.275128,Amblyodipsas_concolor:13.094009,Amblyodipsas_katangensis:13.094009,Amblyodipsas_microphthalma:13.094009,Amblyodipsas_rodhaini:13.094009,Amblyodipsas_unicolor:13.094009,Amblyodipsas_ventrimaculata:13.094009):7.215854):5.226598,((Polemon_notatus:15.318877,(Polemon_acanthias:11.622477,Polemon_collaris:11.622477):3.6964,Polemon_barthii:15.318877,Polemon_bocourti:15.318877,Polemon_christyi:15.318877,Polemon_gabonensis:15.318877,Polemon_gracilis:15.318877,Polemon_neuwiedi:15.318877,Polemon_robustus:15.318877):9.529153,(Aparallactus_modestus:18.316586,(Aparallactus_werneri:16.174792,(Aparallactus_guentheri:3.882267,Aparallactus_capensis:3.882267):12.292524):2.141795,Aparallactus_jacksoni:18.316586,Aparallactus_lineatus:18.316586,Aparallactus_lunulatus:18.316586,Aparallactus_moeruensis:18.316586,Aparallactus_niger:18.316586,Aparallactus_turneri:18.316586):6.531443):0.688431):3.35461,Chilorhinophis_gerardi:28.89107,Hypoptophis_wilsoni:28.89107):4.721891,(((Pseudaspis_cana:21.505376,Pythonodipsas_carinata:21.505376):8.899952,(Buhoma_depressiceps:24.466459,Buhoma_vauerocegae:24.466459):5.938868):2.592241,((((Lycophidion_nigromaculatum:18.068609,(Lycophidion_laterale:17.341567,(Lycophidion_ornatum:15.034672,Lycophidion_capense:15.034672):2.306895):0.727042,Lycophidion_acutirostre:18.068609,Lycophidion_albomaculatum:18.068609,Lycophidion_depressirostre:18.068609,Lycophidion_irroratum:18.068609,Lycophidion_meleagre:18.068609,Lycophidion_multimaculatum:18.068609,Lycophidion_nanum:18.068609,Lycophidion_semicinctum:18.068609,Lycophidion_taylori:18.068609,Lycophidion_variegatum:18.068609):8.247756,(Hormonotus_modestus:24.874188,((Gonionotophis_nyassae:13.746435,Gonionotophis_stenophthalmus:13.746435):1.710004,(Gonionotophis_brussauxi:14.728781,(Gonionotophis_capensis:7.774708,Gonionotophis_poensis:7.774708):6.954072):0.727658,Gonionotophis_crossi:15.456439,Gonionotophis_guirali:15.456439,Gonionotophis_klingi:15.456439,Gonionotophis_savorgnani:15.456439,Gonionotophis_vernayi:15.456439,Gonionotophis_grantii:15.456439):9.417749):1.442177):1.204866,(((Bothrolycus_ater:19.262197,(Bothrophthalmus_lineatus:3.761229,Bothrophthalmus_brunneus:3.761229):15.500968):3.223724,((Boaedon_virgatus:11.331077,(Boaedon_lineatus:6.291836,(Boaedon_olivaceus:5.449476,Boaedon_fuliginosus:5.449476):0.84236):5.039241):9.598691,(Lamprophis_guttatus:17.339477,((Lamprophis_fuscus:10.580244,Lamprophis_aurora:10.580244):5.575298,((Lycodonomorphus_rufulus:10.141,Lycodonomorphus_laevissimus:10.141,Lycodonomorphus_leleupi:10.141,Lycodonomorphus_obscuriventris:10.141):4.201046,Lycodonomorphus_inornatus:14.342047):1.813495):1.183936):3.590291,Boaedon_capensis:20.929768,Boaedon_maculatus:20.929768,Boaedon_upembae:20.929768):1.556153):2.195723,(Pseudoboodon_lemiscatus:12.340822,Pseudoboodon_gascae:12.340822):12.340822):2.839587):4.757422,(Amplorhinus_multimaculatus:20.044931,(Duberria_lutrix:7.606105,Duberria_variegata:7.606105,Duberria_shirana:7.606105):12.438827):12.233721):0.718916):0.615393):2.464048,Chamaelycus_fasciatus:36.077009):1.121493,(((Dendroaspis_polylepis:7.767415,Dendroaspis_angusticeps:7.767415,Dendroaspis_jamesoni:7.767415,Dendroaspis_viridis:7.767415):17.005364,((Aspidelaps_scutatus:15.804688,Aspidelaps_lubricus:15.804688):2.673259,(Hemachatus_haemachatus:16.330817,(((Naja_annulata:8.993814,Naja_melanoleuca:8.993814):4.095832,((Naja_nivea:4.281704,(Naja_haje:2.360186,Naja_annulifera:2.360186):1.921519):6.928127,((Naja_pallida:5.039533,Naja_nubiae:5.039533):2.245681,(Naja_katiensis:4.375025,(Naja_mossambica:2.989109,Naja_nigricollis:2.989109):1.385916):2.910189):3.924617):1.879815):1.410006,Naja_anchietae:14.499652,Naja_crawshayi:14.499652,Naja_nigricincta:14.499652,Naja_senegalensis:14.499652):1.831165):2.14713):6.294833):3.826038,(Elapsoidea_nigra:11.100972,(Elapsoidea_sundevallii:4.218189,Elapsoidea_semiannulata:4.218189):6.882783,Elapsoidea_boulengeri:11.100972,Elapsoidea_guentherii:11.100972,Elapsoidea_laticincta:11.100972,Elapsoidea_loveridgei:11.100972):17.497846,(Pseudohaje_goldii:14.299409,Pseudohaje_nigra:14.299409):14.299409):8.599683):0.24399):4.525063,(((Grayia_tholloni:19.988071,(Grayia_smithii:15.629359,Grayia_ornata:15.629359):4.358712,Grayia_caesar:19.988071):14.547958,(((((Dipsadoboa_unicolor:7.567005,Dipsadoboa_aulica:7.567005,Dipsadoboa_brevirostris:7.567005,Dipsadoboa_duchesnii:7.567005,Dipsadoboa_flavida:7.567005,Dipsadoboa_shrevei:7.567005,Dipsadoboa_underwoodi:7.567005,Dipsadoboa_viridis:7.567005,Dipsadoboa_weileri:7.567005,Dipsadoboa_werneri:7.567005):7.567005,(Crotaphopeltis_tornieri:7.567005,Crotaphopeltis_barotseensis:7.567005,Crotaphopeltis_hippocrepis:7.567005,Crotaphopeltis_hotamboeia:7.567005):7.567005):8.141819,(Telescopus_beetzi:19.347377,Telescopus_dhara:19.347377,Telescopus_obtusus:19.347377,Telescopus_semiannulatus:19.347377,Telescopus_tripolitanus:19.347377):3.92845):0.528203,((Toxicodryas_pulverulenta:10.130237,Toxicodryas_blandingii:10.130237):10.130237,(Dasypeltis_confusa:13.738231,(Dasypeltis_atra:12.228876,(Dasypeltis_scabra:7.924324,(Dasypeltis_sahelensis:6.629431,(Dasypeltis_fasciata:3.592041,Dasypeltis_gansi:3.592041):3.037391):1.294892):4.304552):1.509355,Dasypeltis_inornata:13.738231,Dasypeltis_medici:13.738231,Dasypeltis_palmarum:13.738231):6.522243):3.543556):6.424087,((Scaphiophis_albopunctatus:14.896922,Scaphiophis_raffreyi:14.896922):14.896922,(((((Thrasops_jacksonii:9.050483,Thrasops_flavigularis:9.050483,Thrasops_occidentalis:9.050483):9.050483,((Thelotornis_capensis:5.539903,Thelotornis_kirtlandii:5.539903,Thelotornis_mossambicanus:5.539903,Thelotornis_usambaricus:5.539903):5.539903,Dispholidus_typus:11.079805):7.02116):5.054942,(((Philothamnus_heterodermus:11.281143,Philothamnus_carinatus:11.281143):1.889641,(Philothamnus_nitidus:9.554081,(Philothamnus_angolensis:5.953357,Philothamnus_semivariegatus:5.953357):3.600724):3.616703):4.027613,((Philothamnus_hoplogaster:11.281224,Philothamnus_natalensis:11.281224):0.364246,(Hapsidophrys_lineatus:9.659813,Hapsidophrys_smaragdinus:9.659814):1.985657):5.552927,Philothamnus_battersbyi:17.198397,Philothamnus_bequaerti:17.198397,Philothamnus_dorsalis:17.198397,Philothamnus_heterolepidotus:17.198397,Philothamnus_hughesi:17.198397,Philothamnus_irregularis:17.198397,Philothamnus_macrops:17.198397,Philothamnus_ornatus:17.198397,Philothamnus_pobeguini:17.198397,Philothamnus_punctatus:17.198397,Philothamnus_ruandae:17.198397):5.95751):3.181924,(Lytorhynchus_diadema:23.666265,((Bamanophis_dorri:17.326517,(Macroprotodon_abubakeri:6.528502,Macroprotodon_cucullatus:6.528502,Macroprotodon_brevis:6.528502):10.798015):4.880189,(((Hemorrhois_algirus:8.748434,Hemorrhois_hippocrepis:8.748434):8.629844,((Spalerosophis_diadema:10.355901,Spalerosophis_dolichospilus:10.355901):4.72787,(Platyceps_rhodorachis:12.00652,Platyceps_florulentus:12.006521,Platyceps_taylori:12.00652,Platyceps_tessellata:12.00652,Platyceps_brevis:12.00652):3.07725):2.294507):1.711492,Eirenis_africanus:19.089767):3.116938):1.459559):2.671566):0.575566,Coronella_girondica:26.913399):2.880447):0.434274):4.307911):3.431943,((((Natriciteres_olivacea:10.516,Natriciteres_bipostocularis:10.516,Natriciteres_fuliginoides:10.516,Natriciteres_sylvatica:10.516,Natriciteres_variegata:10.516):10.516,Afronatrix_anoscopus:21.031999):8.425929,(Natrix_maura:11.976925,Natrix_natrix:11.976925):17.481003):7.531638,Telescopus_variegatus:36.989565):0.978406,(Hydraethiops_laevis:18.983986,Hydraethiops_melanogaster:18.983986):18.983986,(Limnophis_bangweolicus:18.983986,Limnophis_bicolor:18.983986):18.983986,(Meizodon_coronatus:18.983986,Meizodon_regularis:18.983986,Meizodon_semiornatus:18.983986):18.983986,Poecilopholis_cameronensis:37.967971,(Rhamnophis_aethiopissa:18.983986,Rhamnophis_batesii:18.983986):18.983986):3.999584):5.693761):18.338685):33.880683):48.119317):0.895067):2.982335):1.928613);
